# Supplementary material for: Identification of drug targets for Sjögren’s syndrome: multi-omics Mendelian randomization and colocalization analyses
Source: Front Immunol. 2024 Jun 12;15:1419363. doi: 10.3389/fimmu.2024.1419363 (PMC11199405; doi:10.3389/fimmu.2024.1419363)
Supplement: Supplementary file 1 [file DataSheet_1.zip › Supplementary File.xlsx]

## Sheet: Index
	Table S1. Summary data-level Mendelian randomization analysis for association between DNA methylations and SS in discovery stage
	Table S2. Summary data-level Mendelian randomization analysis for association between DNA methylations and SS in replicated stage
	Table S3. Summary data-level Mendelian randomization analysis for association between gene expression and SS in discovery stage
	Table S4. Summary data-level Mendelian randomization analysis for association between gene expression and SS in replicated stage
	Table S5. Summary data-level Mendelian randomization analysis for association between gene encoded protein and SS in discovery stage
	Table S6. Summary data-level Mendelian randomization analysis for association between gene encoded protein and SS in replicated stage
	Table S7. Association between methylation and expression, expression and protein abundance of candidate gene

## Sheet: Table S1
	Table S1. Summary data-level Mendelian randomization analysis for association between DNA methylations and SS in discovery stage
	Probe ID	Gene	Beta	SE	OR (95% CI)	P value	P value after FDR adjustment	P value (HEIDI test)	Number of SNPs used in HEIDI test
	cg18909389	CLIC1	-1.04027	0.073198	0.35 (0.31-0.41)	7.74644e-46	2.99093e-42	0.0110036	20
	cg11100081	TRIM31	-0.525465	0.0373669	0.59 (0.55-0.64)	6.47515e-45	2.40008e-41	0.108009	17
	cg12257344	CLIC1	-1.11905	0.0799609	0.33 (0.28-0.38)	1.67388e-44	5.74483e-41	0.0289186	20
	cg00355613	TNXB	-1.32016	0.105148	0.27 (0.22-0.33)	3.71934e-36	6.50288e-33	0.0153567	20
	cg13524037	HLA-DMB	0.905701	0.0739387	2.47 (2.14-2.86)	1.69332e-34	2.61519e-31	0.015313	20
	cg14373797	HLA-DPB1	-0.226424	0.018518	0.8 (0.77-0.83)	2.22288e-34	3.32231e-31	0.0311428	20
	cg05239811	C6orf27	-1.40106	0.115663	0.25 (0.2-0.31)	8.98258e-34	1.30058e-30	0.0211719	20
	cg15745284	TNXB	-1.27778	0.106557	0.28 (0.23-0.34)	3.93791e-33	5.52889e-30	0.0115896	20
	cg21289669	TNXB	-1.47027	0.12472	0.23 (0.18-0.29)	4.47143e-32	5.59926e-29	0.0194465	20
	cg07518714	TNXB	-1.29176	0.110091	0.27 (0.22-0.34)	8.5756e-32	1.05954e-28	0.0154048	20
	cg05751055	HLA-DPA1	-0.673161	0.0595504	0.51 (0.45-0.57)	1.25281e-29	1.41575e-26	0.0265903	20
	cg21642103	TNXB	-1.65243	0.150068	0.19 (0.14-0.26)	3.37301e-28	3.59265e-25	0.0599217	20
	cg15014577	TNXB	-1.68804	0.155761	0.18 (0.14-0.25)	2.28883e-27	2.3566e-24	0.0291184	20
	cg22122760	COL11A2	-0.836166	0.0782349	0.43 (0.37-0.51)	1.15979e-26	1.16818e-23	0.0432692	20
	cg08882389	HLA-DRA	-1.71507	0.160629	0.18 (0.13-0.25)	1.30142e-26	1.29673e-23	0.0113835	20
	cg11493661	TNXB	-1.76464	0.16901	0.17 (0.12-0.24)	1.6099e-25	1.49182e-22	0.0249746	20
	cg05571472	C6orf48	1.81325	0.17785	6.13 (4.33-8.69)	2.07912e-24	1.85252e-21	0.0836895	20
	cg18402034	CLIC1	-1.98709	0.195955	0.14 (0.09-0.2)	3.6516e-24	3.19223e-21	0.0308361	20
	cg06608359	XXbac-BPG308K3.6	-0.57231	0.0578614	0.56 (0.5-0.63)	4.55215e-23	3.70022e-20	0.0218657	20
	cg21386484	GPSM3	-1.18551	0.120554	0.31 (0.24-0.39)	8.04959e-23	6.32132e-20	0.0146286	20
	cg21684411	HCP5	1.91992	0.196963	6.82 (4.64-10.03)	1.8891e-22	1.44673e-19	0.0962841	20
	cg26978290	COL11A2	1.33895	0.137797	3.82 (2.91-5)	2.55659e-22	1.89525e-19	0.0767959	20
	cg07945879	GTF2H4	1.95523	0.201876	7.07 (4.76-10.5)	3.48212e-22	2.54072e-19	0.0163412	20
	cg19918208	RPL13P	-0.673501	0.0711953	0.51 (0.44-0.59)	3.082e-21	2.08462e-18	0.025988	20
	cg07954885	BRD2	-1.29028	0.137622	0.28 (0.21-0.36)	6.8843e-21	4.46108e-18	0.0445418	15
	cg26114961	C6orf25	-2.05869	0.22361	0.13 (0.08-0.2)	3.36564e-20	2.03841e-17	0.0509226	20
	cg04037640	TNXB	-1.9442	0.211788	0.14 (0.09-0.22)	4.31421e-20	2.5792e-17	0.0685018	20
	cg09177461	C6orf10	2.00848	0.21951	7.45 (4.85-11.46)	5.70207e-20	3.38707e-17	0.0596204	20
	cg10046620	HIST1H2AI	0.562975	0.0617521	1.76 (1.56-1.98)	7.74507e-20	4.51382e-17	0.0183638	20
	cg25721950	TRIM31	0.91541	0.100739	2.5 (2.05-3.04)	1.01897e-19	5.90141e-17	0.0106935	15
	cg25641533	C6orf27	-1.86205	0.20656	0.16 (0.1-0.23)	1.97608e-19	1.13735e-16	0.0201239	20
	cg02272968	TNXB	-2.10782	0.234733	0.12 (0.08-0.19)	2.71649e-19	1.55385e-16	0.0198355	20
	cg20617328	HLA-DPA1	-1.31548	0.146707	0.27 (0.2-0.36)	3.05576e-19	1.7266e-16	0.162019	20
	cg03658690	C6orf25	-1.96265	0.223942	0.14 (0.09-0.22)	1.88255e-18	1.01422e-15	0.0980343	20
	cg09493313	HLA-DPA1	1.42167	0.162353	4.14 (3.01-5.7)	2.01128e-18	1.07083e-15	0.304482	20
	cg23895220	C6orf25	-2.08636	0.241938	0.12 (0.08-0.2)	6.49351e-18	2.93523e-15	0.074836	20
	cg00397479	NEU1	-2.36446	0.27723	0.09 (0.05-0.16)	1.47787e-17	6.6158e-15	0.175401	20
	cg06132876	C6orf25	-2.26121	0.265412	0.1 (0.06-0.18)	1.60082e-17	7.09762e-15	0.113861	20
	cg26476939	TNXB	-2.16939	0.254897	0.11 (0.07-0.19)	1.72668e-17	7.61918e-15	0.0394107	20
	cg16300030	HLA-DMB	1.58906	0.187959	4.9 (3.39-7.08)	2.80753e-17	1.2157e-14	0.0202226	13
	cg01338864	C6orf25	-2.29014	0.271014	0.1 (0.06-0.17)	2.90619e-17	1.25257e-14	0.186675	20
	cg00718684	C6orf25	-2.06057	0.243959	0.13 (0.08-0.21)	3.005e-17	1.28916e-14	0.246348	20
	cg02681370	PBX2	2.11355	0.250514	8.28 (5.07-13.53)	3.25959e-17	1.39194e-14	0.0249396	20
	cg07237769	TNXB	-2.24713	0.26764	0.11 (0.06-0.18)	4.61586e-17	1.96206e-14	0.123809	20
	cg00406022	C6orf25	-2.07139	0.2493	0.13 (0.08-0.21)	9.66499e-17	3.9281e-14	0.117867	20
	cg27490993	ZNF311	1.14706	0.138078	3.15 (2.4-4.13)	9.79061e-17	3.96178e-14	0.0631461	20
	cg21506565	C6orf25	-2.13859	0.262528	0.12 (0.07-0.2)	3.75685e-16	1.4689e-13	0.142987	20
	cg22548220	POM121L2	0.791432	0.0975672	2.21 (1.82-2.67)	4.99295e-16	1.9146e-13	0.0143318	20
	cg02675264	ZNF311	1.2627	0.15721	3.53 (2.6-4.81)	9.59742e-16	3.62998e-13	0.179498	20
	cg22834713	ZNF311	1.13029	0.140928	3.1 (2.35-4.08)	1.05422e-15	3.97111e-13	0.0708765	20
	cg04073296	TRIM31	1.3269	0.167981	3.77 (2.71-5.24)	2.80932e-15	1.02895e-12	0.0390167	11
	cg22235293	C6orf25	-2.18809	0.277027	0.11 (0.07-0.19)	2.82402e-15	1.03027e-12	0.268103	20
	cg07014308	C6orf25	-2.23017	0.283636	0.11 (0.06-0.19)	3.75612e-15	1.35961e-12	0.159122	20
	cg26958806	NA	0.993119	0.12683	2.7 (2.11-3.46)	4.86563e-15	1.75437e-12	0.0275469	20
	cg00686197	C6orf27	-2.25748	0.290705	0.1 (0.06-0.18)	8.13096e-15	2.87578e-12	0.289124	15
	cg02665416	ZNF311	1.34495	0.173232	3.84 (2.73-5.39)	8.23828e-15	2.90266e-12	0.669839	20
	cg21620139	C6orf25	-2.28419	0.296566	0.1 (0.06-0.18)	1.33807e-14	4.60938e-12	0.212204	20
	cg22955778	NA	1.13665	0.148069	3.12 (2.33-4.17)	1.63454e-14	5.58912e-12	0.010838	20
	cg06060835	CFB	-1.92724	0.252564	0.15 (0.09-0.24)	2.33491e-14	7.92542e-12	0.0211689	15
	cg26749976	C6orf25	-2.5852	0.339926	0.08 (0.04-0.15)	2.84471e-14	9.62061e-12	0.0227256	20
	cg00856041	NA	1.34978	0.178117	3.86 (2.72-5.47)	3.50872e-14	1.18231e-11	0.043883	20
	cg17729655	HCG22,C6orf15	0.184881	0.0247962	1.2 (1.15-1.26)	8.9176e-14	2.95125e-11	0.0987714	20
	cg05053818	BAT3	-2.46051	0.335366	0.09 (0.04-0.16)	2.18772e-13	6.99051e-11	0.0172517	20
	cg08898074	HLA-DPA1	1.58375	0.217379	4.87 (3.18-7.46)	3.20074e-13	1.00883e-10	0.298485	11
	cg07449758	C6orf25	-2.48233	0.342322	0.08 (0.04-0.16)	4.12368e-13	1.2866e-10	0.189578	20
	cg19226100	ZNF193	-1.56783	0.216879	0.21 (0.14-0.32)	4.86318e-13	1.50216e-10	0.0672765	20
	cg18854144	C6orf25	-2.50963	0.350297	0.08 (0.04-0.16)	7.81898e-13	2.35242e-10	0.187889	18
	cg10740660	C6orf27	0.38906	0.054443	1.48 (1.33-1.64)	8.92165e-13	2.65828e-10	0.0182291	5
	cg24937582	RP3-468B3.2	-0.319319	0.0447191	0.73 (0.67-0.79)	9.29589e-13	2.75209e-10	0.0614408	11
	cg12923268	C6orf25	-2.62466	0.369058	0.07 (0.04-0.15)	1.14556e-12	3.36994e-10	0.283784	20
	cg11530659	HLA-DQB2	-0.937816	0.132038	0.39 (0.3-0.51)	1.22404e-12	3.58943e-10	0.100863	20
	cg13177375	HCG14	1.68275	0.240252	5.38 (3.36-8.62)	2.48561e-12	7.17537e-10	0.022209	15
	cg06863878	NOTCH4	-1.86083	0.265996	0.16 (0.09-0.26)	2.63919e-12	7.59504e-10	0.0322248	20
	cg23621689	C6orf25	-2.61929	0.376011	0.07 (0.03-0.15)	3.26086e-12	9.21242e-10	0.101243	20
	cg04048339	MCCD1	2.68778	0.3882	14.7 (6.87-31.46)	4.3997e-12	1.22432e-09	0.0285857	19
	cg07421596	CFB	-0.623957	0.0902442	0.54 (0.45-0.64)	4.70867e-12	1.30637e-09	0.21074	6
	cg19127747	C6orf25	-2.6359	0.381617	0.07 (0.03-0.15)	4.9442e-12	1.36762e-09	0.318326	14
	cg00719211	ZNF311	1.60841	0.233168	4.99 (3.16-7.89)	5.27195e-12	1.45394e-09	0.695576	20
	cg08557799	CYP21A2	2.55901	0.372099	12.92 (6.23-26.8)	6.10252e-12	1.67801e-09	0.316196	20
	cg11431261	TNXB	-2.12876	0.310337	0.12 (0.06-0.22)	6.91025e-12	1.8889e-09	0.0887547	9
	cg20720118	UBD	1.5942	0.232736	4.92 (3.12-7.77)	7.39474e-12	2.00948e-09	0.201937	10
	cg18137931	ZNF311	1.63106	0.239926	5.11 (3.19-8.18)	1.05938e-11	2.82685e-09	0.725812	8
	cg09579704	FAM167A	2.51866	0.371341	12.41 (5.99-25.7)	1.18023e-11	3.11585e-09	0.0229869	9
	cg00278359	KIAA1949	1.96805	0.290955	7.16 (4.05-12.66)	1.34148e-11	3.52148e-09	0.0737599	12
	cg27530576	SYNGAP1	0.6786	0.100862	1.97 (1.62-2.4)	1.7198e-11	4.46402e-09	0.0172143	20
	cg27595127	RP3-468B3.2	-0.53929	0.0806337	0.58 (0.5-0.68)	2.25999e-11	5.78515e-09	0.0945302	5
	cg00381684	CFB	-0.626309	0.0936779	0.53 (0.44-0.64)	2.29705e-11	5.86381e-09	0.0712577	4
	cg20980321	RNF5	-0.860755	0.128794	0.42 (0.33-0.54)	2.33824e-11	5.95255e-09	0.323876	3
	cg07713849	ITPR3	0.700296	0.104824	2.01 (1.64-2.47)	2.37844e-11	6.03832e-09	0.0127947	20
	cg06898831	BRD2	1.72153	0.258086	5.59 (3.37-9.28)	2.55155e-11	6.44248e-09	0.935364	8
	cg03608520	DDAH2	-2.8015	0.420398	0.06 (0.03-0.14)	2.66608e-11	6.69519e-09	0.0683802	20
	cg19972273	RP11-309L24.10	0.618456	0.0928193	1.86 (1.55-2.23)	2.68269e-11	6.71868e-09	0.017686	20
	cg27334499	LY6G5C	-0.653363	0.0987454	0.52 (0.43-0.63)	3.67454e-11	9.1043e-09	0.032732	7
	cg22812614	HLA-DQA2	0.188299	0.0287369	1.21 (1.14-1.28)	5.65718e-11	1.36162e-08	0.110544	20
	cg13130352	HLA-G	-1.17288	0.180351	0.31 (0.22-0.44)	7.85642e-11	1.8715e-08	0.0860524	9
	cg22708150	LY6G5C	-2.0344	0.313636	0.13 (0.07-0.24)	8.78405e-11	2.08177e-08	0.0421211	20
	cg14349538	HLA-DPB2	-0.718008	0.111745	0.49 (0.39-0.61)	1.31492e-10	3.07696e-08	0.0285768	20
	cg05119374	HLA-DRA,BTNL2	2.76431	0.432788	15.87 (6.79-37.06)	1.68947e-10	3.93354e-08	0.0767668	20
	cg24208375	CLIC1	-2.70231	0.428713	0.07 (0.03-0.16)	2.91345e-10	6.73254e-08	0.328103	20
	cg07623567	HLA-DMB	-1.9398	0.310464	0.14 (0.08-0.26)	4.15563e-10	9.41519e-08	0.0906859	3
	cg14740554	HLA-DQA2	-0.38021	0.0610931	0.68 (0.61-0.77)	4.86333e-10	1.09917e-07	0.108877	20
	cg04012857	TRIM31	2.29891	0.370235	9.96 (4.82-20.59)	5.32118e-10	1.19972e-07	0.0166188	11
	cg18050892	TAP2	-1.40019	0.227895	0.25 (0.16-0.39)	8.04719e-10	1.79685e-07	0.205792	7
	cg16257013	TRIM26	2.21295	0.360255	9.14 (4.51-18.52)	8.11109e-10	1.80676e-07	0.0868339	4
	cg06259800	BTNL2	1.11149	0.181841	3.04 (2.13-4.34)	9.81353e-10	2.18074e-07	0.116942	20
	cg04615964	GABBR1	-1.25314	0.206748	0.29 (0.19-0.43)	1.35117e-09	2.9811e-07	0.0676434	6
	cg18297538	TRIM31	1.23232	0.204834	3.43 (2.3-5.12)	1.78592e-09	3.84865e-07	0.0502438	10
	cg13882824	NOTCH4	2.87361	0.480359	17.7 (6.9-45.38)	2.20137e-09	4.70023e-07	0.394904	5
	cg26712477	ZNF311	2.00829	0.339722	7.45 (3.83-14.5)	3.38852e-09	7.04737e-07	0.837085	6
	cg10222823	TRIM31	1.49969	0.253811	4.48 (2.72-7.37)	3.44871e-09	7.14932e-07	0.411142	6
	cg23065732	CLIC1	-2.6363	0.446369	0.07 (0.03-0.17)	3.50303e-09	7.24573e-07	0.422252	15
	cg04090745	HLA-DQB2	-1.31378	0.222518	0.27 (0.17-0.42)	3.54402e-09	7.31418e-07	0.651311	20
	cg03046001	HLA-DRA	2.91397	0.496489	18.43 (6.96-48.77)	4.38031e-09	9.00003e-07	0.607062	9
	cg05853013	VARS2	-3.25568	0.556123	0.04 (0.01-0.11)	4.79185e-09	9.82382e-07	0.026642	11
	cg11381564	PSMB8	-0.809995	0.138436	0.44 (0.34-0.58)	4.88512e-09	9.99293e-07	0.0125652	14
	cg23323669	CCHCR1	-0.417878	0.0714386	0.66 (0.57-0.76)	4.93119e-09	1.0065e-06	0.0342542	20
	cg01016122	PSORS1C1	0.461004	0.0793592	1.59 (1.36-1.85)	6.28171e-09	1.26542e-06	0.0969847	20
	cg03949284	COL11A2	-0.307477	0.0529583	0.74 (0.66-0.82)	6.39783e-09	1.28324e-06	0.7113	8
	cg01584389	BTNL2	-1.52995	0.263765	0.22 (0.13-0.36)	6.6153e-09	1.32399e-06	0.652746	9
	cg17851795	PBX2	-2.68715	0.466082	0.07 (0.03-0.17)	8.14644e-09	1.61301e-06	0.0159908	13
	cg21095344	IP6K3	-0.581915	0.101319	0.56 (0.46-0.68)	9.27874e-09	1.82939e-06	0.0174715	11
	cg17253307	TAP2	1.3384	0.233153	3.81 (2.41-6.02)	9.44498e-09	1.85822e-06	0.248912	13
	cg00963496	PBX2	2.42319	0.422264	11.28 (4.93-25.81)	9.54722e-09	1.87435e-06	0.288992	14
	cg09146459	HLA-DMA	1.77309	0.312128	5.89 (3.19-10.86)	1.34187e-08	2.61228e-06	0.0875956	3
	cg25978487	PBX2	3.28671	0.582434	26.75 (8.54-83.79)	1.67057e-08	3.19181e-06	0.519026	4
	cg00578614	TRIM31,RNF39	-2.34463	0.417885	0.1 (0.04-0.22)	2.01487e-08	3.80261e-06	0.0421485	9
	cg07979747	DDR1	-3.15542	0.56566	0.04 (0.01-0.13)	2.4288e-08	4.52846e-06	0.0258832	10
	cg10502563	EGFL8	3.27404	0.587049	26.42 (8.36-83.48)	2.44535e-08	4.54105e-06	0.216843	3
	cg12351042	OR2B2	1.90889	0.342508	6.75 (3.45-13.2)	2.49991e-08	4.63309e-06	0.51547	18
	cg12185399	NA	1.68031	0.302073	5.37 (2.97-9.7)	2.65783e-08	4.91593e-06	0.162835	20
	cg24886277	BTN3A2	1.61423	0.291333	5.02 (2.84-8.89)	3.00993e-08	5.50129e-06	0.211905	17
	cg10041232	CLIC1	-2.85438	0.516381	0.06 (0.02-0.16)	3.24524e-08	5.90805e-06	0.0491904	9
	cg18842187	ITPR3	1.39781	0.253397	4.05 (2.46-6.65)	3.46209e-08	6.27817e-06	0.528498	20
	cg13873869	GUSBP2	2.1066	0.382382	8.22 (3.89-17.39)	3.60565e-08	6.51301e-06	0.0825161	9
	cg23266546	ZSCAN9	2.01882	0.369116	7.53 (3.65-15.52)	4.51701e-08	8.06491e-06	0.0276951	20
	cg21232625	COL11A2	-0.272073	0.0500507	0.76 (0.69-0.84)	5.4506e-08	9.63893e-06	0.073024	13
	cg24100115	FLOT1	2.59458	0.477718	13.39 (5.25-34.15)	5.59808e-08	9.847e-06	0.2355	16
	cg03426888	PBX2	2.53472	0.469543	12.61 (5.02-31.66)	6.72908e-08	1.17429e-05	0.904103	9
	cg12105190	KIAA1949	1.56747	0.291515	4.79 (2.71-8.49)	7.57406e-08	1.31679e-05	0.0367629	11
	cg01600222	MIR1275	-0.89206	0.166234	0.41 (0.3-0.57)	8.03648e-08	1.39196e-05	0.0167106	6
	cg18004110	GABBR1	-1.50229	0.281438	0.22 (0.13-0.39)	9.40303e-08	1.60847e-05	0.0876987	5
	cg27303735	FLOT1	2.81172	0.526757	16.64 (5.93-46.72)	9.40798e-08	1.60847e-05	0.122336	11
	cg25693349	PSMB8	-0.952226	0.178521	0.39 (0.27-0.55)	9.60781e-08	1.6366e-05	0.0412772	15
	cg18273421	LEMD2	-3.04906	0.57589	0.05 (0.02-0.15)	1.1933e-07	2.00321e-05	0.0581457	3
	cg23721712	HLA-L	-0.413715	0.0784147	0.66 (0.57-0.77)	1.3204e-07	2.20063e-05	0.428175	5
	cg15316118	POU5F1	0.630136	0.119465	1.88 (1.49-2.37)	1.33022e-07	2.21302e-05	0.0215568	19
	cg09615020	RNF5	-2.29916	0.446214	0.1 (0.04-0.24)	2.56914e-07	4.16205e-05	0.323581	3
	cg25396488	ZFP57	1.47667	0.287275	4.38 (2.49-7.69)	2.74355e-07	4.43684e-05	0.48493	6
	cg23684088	GPX5	-1.35477	0.265855	0.26 (0.15-0.43)	3.47096e-07	5.53591e-05	0.0142541	20
	cg15407162	ZNF193	-1.34262	0.263999	0.26 (0.16-0.44)	3.66281e-07	5.80195e-05	0.0215285	20
	cg00937691	HLA-G	-0.251259	0.0496027	0.78 (0.71-0.86)	4.07475e-07	6.39977e-05	0.0509809	10
	cg20069765	HLA-DPA1	1.77247	0.352043	5.89 (2.95-11.73)	4.78337e-07	7.42464e-05	0.668952	4
	cg23750151	PSMB8	-1.44317	0.286796	0.24 (0.13-0.41)	4.85277e-07	7.51976e-05	0.136679	13
	cg02252769	SLC44A4	-1.28725	0.255866	0.28 (0.17-0.46)	4.8803e-07	7.53969e-05	0.0469131	16
	cg24727561	UBD	0.39672	0.0795627	1.49 (1.27-1.74)	6.1562e-07	9.39809e-05	0.0462634	5
	cg27131891	NA	-1.53543	0.310166	0.22 (0.12-0.4)	7.40772e-07	0.00011198	0.241826	17
	cg22630713	IRF5	-1.18745	0.23997	0.3 (0.19-0.49)	7.48541e-07	0.00011297	0.407599	9
	cg21864378	IFITM4P	0.453738	0.0926457	1.57 (1.31-1.89)	9.7031e-07	0.000144502	0.53003	3
	cg14236957	NA	0.444545	0.0916276	1.56 (1.3-1.87)	1.22438e-06	0.000179238	0.665587	3
	cg18803104	ZNF311	-1.76002	0.366762	0.17 (0.08-0.35)	1.59617e-06	0.000230748	0.114453	6
	cg09641376	OR2I1P	0.402304	0.084085	1.5 (1.27-1.76)	1.71424e-06	0.000247045	0.642005	3
	cg23654219	TCF19	-0.743211	0.155578	0.48 (0.35-0.65)	1.77856e-06	0.000255916	0.217224	15
	cg22099241	MICA	-0.611779	0.128446	0.54 (0.42-0.7)	1.90812e-06	0.000273709	0.121686	12
	cg12867320	GABBR1	1.51665	0.318957	4.56 (2.44-8.51)	1.98404e-06	0.000283721	0.265636	6
	cg07214724	RDBP	0.360436	0.0768318	1.43 (1.23-1.67)	2.71569e-06	0.000381287	0.630076	20
	cg22510079	PSMB8	-1.12941	0.243693	0.32 (0.2-0.52)	3.57666e-06	0.000497645	0.152855	8
	cg12602923	LY6G5C,ABHD16A	0.536179	0.116358	1.71 (1.36-2.15)	4.06533e-06	0.00056226	0.0165017	4
	cg23105820	MOG	0.387382	0.084414	1.47 (1.25-1.74)	4.45217e-06	0.000614844	0.705715	5
	cg04939496	PLAU	0.299743	0.06658	1.35 (1.18-1.54)	6.73155e-06	0.000910627	0.663485	20
	cg11936688	NA	0.580335	0.130349	1.79 (1.38-2.31)	8.50124e-06	0.00114004	0.389268	4
	cg19412007	DCAKD	1.21397	0.273982	3.37 (1.97-5.76)	9.3873e-06	0.00124982	0.206254	8
	cg25329415	ZSCAN16,ZSCAN16-AS1	1.00802	0.227501	2.74 (1.75-4.28)	9.38609e-06	0.00124982	0.764401	8
	cg03921216	HCG27	-0.155625	0.0352268	0.86 (0.8-0.92)	9.97133e-06	0.00132188	0.214031	20
	cg02297541	RING1	0.490602	0.111939	1.63 (1.31-2.03)	1.17188e-05	0.00155132	0.150843	7
	cg20907136	HLA-DPA1	-0.495943	0.113618	0.61 (0.49-0.76)	1.27124e-05	0.00167567	0.736359	6
	cg21529533	HLA-G	-0.406136	0.0934113	0.67 (0.55-0.8)	1.37496e-05	0.00180468	0.663081	4
	cg25197181	NA	-1.05245	0.242827	0.35 (0.22-0.56)	1.46306e-05	0.00191489	0.518158	10
	cg08485899	LOC407835	-0.653374	0.150899	0.52 (0.39-0.7)	1.49199e-05	0.00194726	0.0755615	11
	cg01176329	GABBR1	-0.481251	0.111666	0.62 (0.5-0.77)	1.63445e-05	0.00212719	0.905033	4
	cg25049374	NA	0.77305	0.181344	2.17 (1.52-3.09)	2.01792e-05	0.00259708	0.0261336	9
	cg09528494	BLK,FAM167A	0.40422	0.0962323	1.5 (1.24-1.81)	2.6637e-05	0.00337202	0.626575	20
	cg06829584	PLAU,CAMK2G	0.436343	0.104297	1.55 (1.26-1.9)	2.86838e-05	0.00362123	0.724302	15
	cg02138953	PLAU,CAMK2G	0.260038	0.0622225	1.3 (1.15-1.47)	2.92593e-05	0.00368886	0.715748	20
	cg23376846	HLA-G	-0.52529	0.125806	0.59 (0.46-0.76)	2.97483e-05	0.00374542	0.0630987	6
	cg17599748	SNORA38	0.928197	0.223432	2.53 (1.63-3.92)	3.26328e-05	0.00408637	0.0608595	3
	cg05127899	LINC01556	0.270097	0.065627	1.31 (1.15-1.49)	3.86114e-05	0.00478973	0.252097	8
	cg15874113	NCRNA00171	-0.308883	0.0753158	0.73 (0.63-0.85)	4.11077e-05	0.00509258	0.0301373	13
	cg27292220	MUC22	0.13077	0.0319452	1.14 (1.07-1.21)	4.24774e-05	0.00524123	0.0229969	20
	cg18144373	IP6K3,LEMD2	0.507178	0.124313	1.66 (1.3-2.12)	4.50634e-05	0.00553819	0.0814398	20
	cg05180451	PRSS16	1.12533	0.275992	3.08 (1.79-5.29)	4.55406e-05	0.00558943	0.93248	6
	cg13688808	HCG4	0.330616	0.081161	1.39 (1.19-1.63)	4.6295e-05	0.00567451	0.0590483	12
	cg24268161	SYNGR1	-0.105108	0.0259189	0.9 (0.86-0.95)	5.00771e-05	0.00608975	0.987366	20
	cg00564723	CAMK2G	0.239172	0.0589996	1.27 (1.13-1.43)	5.03938e-05	0.00612024	0.0232577	20
	cg24856537	NOTCH4	0.88607	0.218893	2.43 (1.58-3.73)	5.16677e-05	0.00626674	0.0270605	19
	cg05033803	PRSS16	-0.168623	0.041732	0.84 (0.78-0.92)	5.33119e-05	0.00643249	0.0156327	20
	cg04960258	RING1	0.212622	0.0533752	1.24 (1.11-1.37)	6.78968e-05	0.00803532	0.0120183	12
	cg15454374	HLA-B	-0.309108	0.0782067	0.73 (0.63-0.86)	7.73533e-05	0.00906187	0.0215819	20
	cg25599412	JUND	-0.155164	0.0392747	0.86 (0.79-0.92)	7.79138e-05	0.00911602	0.403515	20
	cg00661399	TNXB	-0.564573	0.143192	0.57 (0.43-0.75)	8.05494e-05	0.00939506	0.0125993	20
	cg13126982	MUC21	-0.484017	0.123224	0.62 (0.48-0.78)	8.56706e-05	0.00997319	0.74969	4
	cg17350632	HLA-DPB1	0.490674	0.125996	1.63 (1.28-2.09)	9.84502e-05	0.0113894	0.108119	13
	cg12155450	NAT14	-0.110009	0.0289497	0.9 (0.85-0.95)	0.000144704	0.0163525	0.241864	20
	cg22807402	SLC25A19	-0.163708	0.0432718	0.85 (0.78-0.92)	0.000154796	0.0174716	0.752298	20
	cg04665604	DDAH2	-0.935089	0.247528	0.39 (0.24-0.64)	0.000158282	0.0178001	0.078305	9
	cg07919145	SYNGR1	-0.200294	0.0531003	0.82 (0.74-0.91)	0.000161944	0.0181897	0.953196	20
	cg25725418	PLAU,CAMK2G	-0.35783	0.095433	0.7 (0.58-0.84)	0.000177155	0.0197784	0.0926627	18
	cg12207953	NA	-0.150144	0.040075	0.86 (0.8-0.93)	0.00017926	0.0199893	0.707265	20
	cg18030265	HLA-DOA	0.702057	0.188008	2.02 (1.4-2.92)	0.000188315	0.0209235	0.265884	6
	cg14310225	COL11A2,HLA-DPB2	-0.429805	0.115362	0.65 (0.52-0.82)	0.000194758	0.0215876	0.0201304	8
	cg04718853	SYNGAP1	0.168603	0.0452927	1.18 (1.08-1.29)	0.00019724	0.0218366	0.0185373	20
	cg25204543	BACH2	0.375826	0.101418	1.46 (1.19-1.78)	0.000210788	0.0232256	0.565316	13
	cg02795870	MUC21	0.424183	0.114884	1.53 (1.22-1.91)	0.000222274	0.024433	0.227931	5
	cg06521280	C10orf55	0.554859	0.15061	1.74 (1.3-2.34)	0.000229534	0.0251771	0.464796	13
	cg27490387	HCG11	-0.365072	0.099293	0.69 (0.57-0.84)	0.000236254	0.0258166	0.0350958	20
	cg09028383	FAM63A	0.756847	0.205912	2.13 (1.42-3.19)	0.000237301	0.0258699	0.115961	6
	cg12682382	UBE2W	0.0958735	0.0261785	1.1 (1.05-1.16)	0.000249964	0.0270912	0.299704	20
	cg20347648	TCF19	0.956712	0.261521	2.6 (1.56-4.35)	0.000253939	0.0274257	0.0263909	5
	cg13826452	ZNF322,GUSBP2	-0.373773	0.102487	0.69 (0.56-0.84)	0.000265275	0.0285834	0.0365505	20
	cg20802392	CTSK	0.430923	0.118177	1.54 (1.22-1.94)	0.000265919	0.0286195	0.451608	20
	cg11901544	SYNGAP1	-0.549186	0.151052	0.58 (0.43-0.78)	0.000277198	0.0296562	0.479354	10
	cg14151158	BTBD9	0.203942	0.0560892	1.23 (1.1-1.37)	0.000276865	0.0296562	0.99924	20
	cg22103003	AC005077.14	-0.12087	0.0332475	0.89 (0.83-0.95)	0.000277472	0.0296562	0.676958	20
	cg03445151	NA	-0.125931	0.0346801	0.88 (0.82-0.94)	0.000282081	0.0301141	0.129821	20
	cg08280368	TTC9	0.837982	0.231122	2.31 (1.47-3.64)	0.000288163	0.0306926	0.0103459	6
	cg01412022	COL11A2	0.420888	0.116226	1.52 (1.21-1.91)	0.000293128	0.0311498	0.762787	4
	cg11040238	PSORS1C3	0.115027	0.0318935	1.12 (1.05-1.19)	0.000310218	0.0327906	0.0375625	20
	cg02333875	MOG	0.574511	0.159546	1.78 (1.3-2.43)	0.000317095	0.0333941	0.0282644	8
	cg12391576	HLA-DPA1	0.5895	0.163745	1.8 (1.31-2.49)	0.000318089	0.0334571	0.0665211	6
	cg19809077	DCAKD	0.796164	0.221196	2.22 (1.44-3.42)	0.000318998	0.0335147	0.0693945	3
	cg02771117	FAM167A	0.100068	0.0278412	1.11 (1.05-1.17)	0.000325329	0.0340255	0.807964	20
	cg14630748	TNXB	-0.208933	0.0581907	0.81 (0.72-0.91)	0.000330054	0.0344419	0.0195243	20
	cg19407385	C1QL1,DCAKD	-0.125771	0.0351171	0.88 (0.82-0.94)	0.00034165	0.0356119	0.72605	20
	cg19850275	PLAU,CAMK2G	0.624461	0.174766	1.87 (1.33-2.63)	0.00035274	0.0367266	0.159352	7
	cg23715728	MICA	0.378447	0.106218	1.46 (1.19-1.8)	0.000366754	0.0380574	0.248759	3
	cg19578183	HS6ST1,UGGT1	-0.333484	0.0936558	0.72 (0.6-0.86)	0.000369807	0.0383313	0.456154	20
	cg16004593	BTNL2	0.22871	0.0643365	1.26 (1.11-1.43)	0.000378113	0.0391484	0.091047	14
	cg07481886	TNXB	-0.139916	0.0393631	0.87 (0.8-0.94)	0.00037869	0.0391644	0.180614	20
	cg18080528	FKBPL	-0.487289	0.137152	0.61 (0.47-0.8)	0.000380973	0.0393566	0.127151	4
	cg12672189	HLA-DRB9	0.423445	0.119295	1.53 (1.21-1.93)	0.000385875	0.0398186	0.617021	20
	cg20817941	CTSK	0.421673	0.118839	1.52 (1.21-1.92)	0.00038776	0.0399686	0.714238	20
	cg17379828	NAT14	0.350372	0.0988991	1.42 (1.17-1.72)	0.000396021	0.0407748	0.0134823	20
	cg09115485	TNXB	-0.256399	0.07255	0.77 (0.67-0.89)	0.000409165	0.0420813	0.376199	20
	cg13473803	LBX1,RNU2-43P	0.0965228	0.0273169	1.1 (1.04-1.16)	0.000410182	0.0420925	0.0375776	20
	cg23840008	ANXA2	0.0802814	0.0227546	1.08 (1.04-1.13)	0.000418481	0.0427548	0.229047	20
	cg08964730	HLA-DQB1	-0.530015	0.150259	0.59 (0.44-0.79)	0.000419749	0.04279	0.776182	16
	cg03036047	BTNL2	0.158075	0.0448447	1.17 (1.07-1.28)	0.000423598	0.0431348	0.019001	12
	cg09503596	RP11-712B9.2	-0.364446	0.103409	0.69 (0.57-0.85)	0.00042457	0.0431864	0.121595	13
	cg05067717	TNXB	-0.508544	0.144574	0.6 (0.45-0.8)	0.000435568	0.0442565	0.0156003	14
	cg07762347	ZNF783	-0.351429	0.0999431	0.7 (0.58-0.86)	0.000437618	0.0443675	0.0112309	12
	cg02638136	ZNF311	0.306837	0.0874286	1.36 (1.15-1.61)	0.000448824	0.0454538	0.018973	9
	cg04567435	KIAA0182	0.156612	0.0446509	1.17 (1.07-1.28)	0.000452375	0.0457635	0.447566	20
	cg03100814	BTNL2	-0.709716	0.20253	0.49 (0.33-0.73)	0.000457881	0.0462699	0.199159	20
	cg07685557	KIAA0182	0.160395	0.0458037	1.17 (1.07-1.28)	0.000462132	0.0465559	0.782286	20
	cg14241129	BTNL2	-0.60183	0.171866	0.55 (0.39-0.77)	0.000462218	0.0465559	0.291673	18
	cg13409674	RNU2-43P	-0.117683	0.0336355	0.89 (0.83-0.95)	0.000467392	0.046924	0.148504	20
	cg26687082	ZBTB12	-0.565997	0.161768	0.57 (0.41-0.78)	0.000467315	0.046924	0.119711	15
	cg08651007	HCG22	-0.758183	0.216834	0.47 (0.31-0.72)	0.000471206	0.0471813	0.0345304	20
	cg26657404	KIAA0182	0.172155	0.0492369	1.19 (1.08-1.31)	0.000471482	0.0471813	0.920259	20
	cg00436435	TRIM10	0.352433	0.100821	1.42 (1.17-1.73)	0.000472912	0.0472734	0.111121	6
	cg10768316	SFT2D1	0.393691	0.112904	1.48 (1.19-1.85)	0.000488566	0.0486283	0.0898605	4
	cg02207219	TRIM31	-0.363115	0.104369	0.7 (0.57-0.85)	0.000502994	0.0499035	0.237675	5
	cg26882204	CTBS	-0.359868	0.10343	0.7 (0.57-0.85)	0.000502684	0.0499035	0.0131695	20
	* Only presented the association with P value after FDR adjustment < 0.05 and P for HEIDI test >0.01
	CI, confidence interval; FDR, false dicovery rate; HEIDI, heterogeneity in dependent instruments; SNP, single nucleotide polymorphsim; OR odds ratio

## Sheet: Table S2
	Table S2. Summary data-level Mendelian randomization analysis for association between DNA methylations and SS in replicated stage
	Probe ID	Gene	Beta	SE	OR (95% CI)	P value	P value after FDR adjustment	P value (HEIDI test)	Number of SNPs used in HEIDI test
	cg06893977	DDR1	1.40369	0.211451	4.07 (2.69-6.16)	3.17174e-11	3.42238e-08	0.0275634	20
	cg11103845	PBX2	-1.74558	0.263659	0.17 (0.1-0.29)	3.57762e-11	3.7726e-08	0.0160038	20
	cg04073296	TRIM31	1.25382	0.189577	3.5 (2.42-5.08)	3.74591e-11	3.90568e-08	0.0222481	14
	cg14833385	HLA-DMA	0.451131	0.0710627	1.57 (1.37-1.8)	2.17645e-10	1.88753e-07	0.0274448	20
	cg08491668	BRD2	-0.680254	0.110113	0.51 (0.41-0.63)	6.50121e-10	5.20075e-07	0.047738	20
	cg13524037	HLA-DMB	0.663847	0.107829	1.94 (1.57-2.4)	7.43875e-10	5.80072e-07	0.142632	20
	cg18854144	C6orf25	-2.32515	0.380618	0.1 (0.05-0.21)	1.00331e-09	7.68868e-07	0.0151395	20
	cg16690356	HCG9	-0.318132	0.0522442	0.73 (0.66-0.81)	1.13378e-09	8.41683e-07	0.0584014	20
	cg23621689	C6orf25	-2.50263	0.414608	0.08 (0.04-0.18)	1.57848e-09	1.09003e-06	0.0118818	20
	cg04377288	SFTA2	1.81404	0.304849	6.14 (3.38-11.15)	2.67117e-09	1.72254e-06	0.0172645	20
	cg25393613	TNXB	-1.78239	0.302079	0.17 (0.09-0.3)	3.62573e-09	2.30447e-06	0.0183135	20
	cg25721950	TRIM31	0.763545	0.13245	2.15 (1.66-2.78)	8.17556e-09	4.83222e-06	0.0847507	20
	cg22548220	POM121L2	0.728269	0.128088	2.07 (1.61-2.66)	1.30282e-08	7.50907e-06	0.0923254	20
	cg22834713	ZNF311	0.98699	0.176965	2.68 (1.9-3.8)	2.44266e-08	1.3027e-05	0.017742	20
	cg24208375	CLIC1	-2.54311	0.457463	0.08 (0.03-0.19)	2.71089e-08	1.42932e-05	0.0260718	20
	cg02665416	ZNF311	1.11128	0.202435	3.04 (2.04-4.52)	4.02912e-08	2.03199e-05	0.226613	20
	cg06423300	HLA-DQB2	-0.568212	0.103743	0.57 (0.46-0.69)	4.323e-08	2.14282e-05	0.0176417	20
	cg22955778	NA	0.995332	0.18175	2.71 (1.89-3.86)	4.34124e-08	2.14282e-05	0.0103789	20
	cg00278359	KIAA1949	1.68193	0.311301	5.38 (2.92-9.9)	6.55757e-08	3.12059e-05	0.0161041	16
	cg00856041	NA	1.16216	0.215517	3.2 (2.1-4.88)	6.95045e-08	3.27398e-05	0.0222174	20
	cg12315302	HIST1H4D	0.677028	0.125668	1.97 (1.54-2.52)	7.14685e-08	3.31599e-05	0.284909	20
	cg23065732	CLIC1	-2.6381	0.496091	0.07 (0.03-0.19)	1.0504e-07	4.66379e-05	0.155722	19
	cg13177375	HCG14	1.42665	0.271844	4.16 (2.44-7.1)	1.53721e-07	6.57361e-05	0.0223664	15
	cg10041232	CLIC1	-2.96649	0.569049	0.05 (0.02-0.16)	1.85747e-07	7.76425e-05	0.0161392	13
	cg16257013	TRIM26	1.89122	0.366976	6.63 (3.23-13.61)	2.55621e-07	0.000104496	0.135396	5
	cg00719211	ZNF311	1.37062	0.267136	3.94 (2.33-6.65)	2.88538e-07	0.00011591	0.0113037	20
	cg20720118	UBD	1.35834	0.265741	3.89 (2.31-6.55)	3.19569e-07	0.000127822	0.0266792	13
	cg16361343	EHMT2	-1.23079	0.242142	0.29 (0.18-0.47)	3.71648e-07	0.000146755	0.026033	20
	cg18137931	ZNF311	1.39182	0.273979	4.02 (2.35-6.88)	3.77375e-07	0.000148385	0.251256	8
	cg26262232	HLA-DMA	0.407704	0.0805816	1.5 (1.28-1.76)	4.20309e-07	0.000163193	0.0180066	20
	cg14373797	HLA-DPB1	-0.161928	0.0323335	0.85 (0.8-0.91)	5.49826e-07	0.000207405	0.462673	20
	cg14255617	HLA-DQB2	-0.28895	0.057822	0.75 (0.67-0.84)	5.81599e-07	0.0002172	0.0229171	20
	cg14349538	IRF5	-0.707709	0.141632	0.49 (0.37-0.65)	5.82815e-07	0.0002172	0.0388015	20
	cg17851795	PBX2	-2.30527	0.461471	0.1 (0.04-0.25)	5.86878e-07	0.00021784	0.0155366	14
	cg01812434	HLA-DRB6	0.255033	0.0510746	1.29 (1.17-1.43)	5.9346e-07	0.000218685	0.0418616	20
	cg03046001	HLA-DRA	2.51391	0.50483	12.35 (4.59-33.23)	6.36782e-07	0.000233561	0.164959	13
	cg03978169	HLA-DPB2	-0.570632	0.115036	0.57 (0.45-0.71)	7.03295e-07	0.000255933	0.723388	20
	cg10537192	COL11A2	-0.725135	0.147225	0.48 (0.36-0.65)	8.42031e-07	0.000296651	0.276716	20
	cg21438527	HIST1H4D	0.193009	0.0392386	1.21 (1.12-1.31)	8.70504e-07	0.000304827	0.0379833	20
	cg07954885	BRD2	-0.827983	0.170011	0.44 (0.31-0.61)	1.115e-06	0.000372184	0.021493	19
	cg05751055	HLA-DPA1	-0.471349	0.0968726	0.62 (0.52-0.75)	1.14073e-06	0.00037941	0.0180502	20
	cg06132876	C6orf25	-2.28016	0.469259	0.1 (0.04-0.26)	1.17942e-06	0.000389484	0.0421101	20
	cg26978290	COL11A2	0.907366	0.187884	2.48 (1.71-3.58)	1.36945e-06	0.000445892	0.0572158	20
	cg18273421	C6orf27	-2.85169	0.591162	0.06 (0.02-0.18)	1.40798e-06	0.000455245	0.016112	5
	cg22122760	COL11A2	-0.583779	0.121226	0.56 (0.44-0.71)	1.46729e-06	0.000472773	0.379528	20
	cg19972273	RP11-309L24.10	0.689332	0.144663	1.99 (1.5-2.65)	1.88772e-06	0.000599906	0.181397	20
	cg16300030	HLA-DMB	1.01442	0.213477	2.76 (1.81-4.19)	2.01537e-06	0.00063396	0.0139268	20
	cg21195277	C6orf10	-0.8625	0.181621	0.42 (0.3-0.6)	2.04522e-06	0.000641176	0.168565	20
	cg17658733	PRSS16	1.51208	0.31891	4.54 (2.43-8.48)	2.12236e-06	0.000663118	0.0122824	20
	cg13784283	RXRB	-0.643619	0.136077	0.53 (0.4-0.69)	2.24731e-06	0.000699802	0.315067	20
	cg07623567	HLA-DMB	-1.42269	0.302243	0.24 (0.13-0.44)	2.51268e-06	0.000772074	0.0281762	3
	cg26712477	ZNF311	1.75114	0.372763	5.76 (2.77-11.96)	2.63061e-06	0.000797746	0.0742137	5
	cg11867546	HLA-J	0.510696	0.109096	1.67 (1.35-2.06)	2.85267e-06	0.000851179	0.0166966	20
	cg27303735	FLOT1	1.90387	0.408871	6.71 (3.01-14.96)	3.21771e-06	0.0009114	0.104945	15
	cg09493313	HLA-DPA1	1.00089	0.216414	2.72 (1.78-4.16)	3.74844e-06	0.00103951	0.0349284	20
	cg20617328	HLA-DPA1	-0.921101	0.199173	0.4 (0.27-0.59)	3.75269e-06	0.00103951	0.0194524	20
	cg16662408	TNXB	-1.84059	0.398133	0.16 (0.07-0.35)	3.7814e-06	0.00104434	0.103778	13
	cg07237769	TNXB	-1.28085	0.278231	0.28 (0.16-0.48)	4.15389e-06	0.00113954	0.0115351	20
	cg13873869	MOG	1.75391	0.38103	5.78 (2.74-12.19)	4.16294e-06	0.00113954	0.0315533	11
	cg12036303	KIAA1949	2.00266	0.437791	7.41 (3.14-17.47)	4.77434e-06	0.0012879	0.88079	4
	cg05119374	BTNL2,HLA-DRA	2.31777	0.507752	10.15 (3.75-27.47)	5.0003e-06	0.00132953	0.0149284	20
	cg06781135	LOC100270746	-0.470475	0.104201	0.62 (0.51-0.77)	6.3294e-06	0.00166719	0.0120057	20
	cg06968241	HLA-DRA	2.51436	0.557002	12.36 (4.15-36.82)	6.35863e-06	0.00166719	0.0104148	20
	cg21223191	HLA-DQA1,HLA-DRB1	-0.34095	0.0757591	0.71 (0.61-0.82)	6.78109e-06	0.00176733	0.0189238	20
	cg12185399	NA	1.45869	0.324889	4.3 (2.27-8.13)	7.12869e-06	0.00184266	0.0273704	20
	cg11314471	ZNF311	-1.95456	0.43564	0.14 (0.06-0.33)	7.23557e-06	0.00185992	0.0319436	9
	cg24886277	BTN3A2	1.67551	0.376337	5.34 (2.55-11.17)	8.50139e-06	0.00214958	0.0648358	18
	cg20067471	HLA-DOB,HLA-DQB2	2.21471	0.507738	9.16 (3.39-24.78)	1.28928e-05	0.00316508	0.0160836	9
	cg25562031	MOG	0.757769	0.174518	2.13 (1.52-3)	1.41142e-05	0.00344669	0.0151674	13
	cg03303475	TCF19	1.60018	0.36924	4.95 (2.4-10.22)	1.46607e-05	0.00356141	0.0230291	3
	cg02252769	SLC44A4	-1.18643	0.276173	0.31 (0.18-0.52)	1.73924e-05	0.00415966	0.0561453	16
	cg06898831	BRD2	1.20771	0.285971	3.35 (1.91-5.86)	2.40876e-05	0.00565882	0.0398726	8
	cg19868593	C6orf27	0.917988	0.219701	2.5 (1.63-3.85)	2.93626e-05	0.00681182	0.916879	8
	cg09146459	HLA-DMA	1.20157	0.288344	3.33 (1.89-5.85)	3.08451e-05	0.00713791	0.0452267	3
	cg04615964	GABBR1	-0.813874	0.19805	0.44 (0.3-0.65)	3.96614e-05	0.00897663	0.0145019	8
	cg26987604	LOC285830	0.77067	0.188649	2.16 (1.49-3.13)	4.40377e-05	0.00989474	0.0135421	14
	cg18004110	GABBR1	-1.03491	0.259141	0.36 (0.21-0.59)	6.5073e-05	0.0142083	0.0605021	8
	cg13130352	HLA-G	-0.790082	0.198539	0.45 (0.31-0.67)	6.90652e-05	0.0150093	0.0446501	12
	cg19552482	ZNF691	0.237642	0.0598574	1.27 (1.13-1.43)	7.18322e-05	0.0155742	0.633993	20
	cg25396488	ZFP57	0.982739	0.24928	2.67 (1.64-4.36)	8.07015e-05	0.0174158	0.186047	9
	cg22630713	IRF5	-0.965385	0.246355	0.38 (0.23-0.62)	8.90388e-05	0.0191704	0.365902	10
	cg24593918	HLA-DQB1	0.206938	0.0533995	1.23 (1.11-1.37)	0.000106497	0.0226144	0.0405239	20
	cg09641376	OR2I1P	-0.746774	0.193023	0.47 (0.32-0.69)	0.000109357	0.0231686	0.0133143	3
	cg18766170	RPP21,TRIM39-RPP21	-1.2465	0.322307	0.29 (0.15-0.54)	0.000109987	0.0232491	0.142132	9
	cg19045970	HLA-A	-0.518776	0.134223	0.6 (0.46-0.77)	0.000111074	0.0234256	0.271755	17
	cg07134666	ZFP57	-0.146254	0.0378887	0.86 (0.8-0.93)	0.000113343	0.0238498	0.0406604	20
	cg05180451	PRSS16	1.25432	0.332854	3.51 (1.83-6.73)	0.000164302	0.0338812	0.884205	7
	cg14302130	HLA-DPA1	-0.236276	0.0627409	0.79 (0.7-0.89)	0.000165944	0.034144	0.109591	20
	cg14731892	HCG9	-0.591953	0.157717	0.55 (0.41-0.75)	0.000174547	0.0358346	0.245358	16
	cg26336265	FAM65B;RP11-367G6.3;RP3-425P12.5	0.277247	0.0740861	1.32 (1.14-1.53)	0.000182396	0.0371991	0.133443	20
	cg07466983	HCG9	-0.755774	0.202323	0.47 (0.32-0.7)	0.000187353	0.0380428	0.491532	14
	cg05839762	HLA-A	-0.564304	0.151234	0.57 (0.42-0.76)	0.00019047	0.0385073	0.333367	17
	cg04186657	HLA-F	-0.71424	0.192314	0.49 (0.34-0.71)	0.000204075	0.0409013	0.130451	17
	cg07720160	HLA-L	1.37887	0.371515	3.97 (1.92-8.22)	0.000206048	0.0411193	0.958856	4
	cg02371052	HCG9	-1.0384	0.281128	0.35 (0.2-0.61)	0.000221028	0.0439198	0.216005	13
	cg17253810	HCG9	-0.875289	0.237128	0.42 (0.26-0.66)	0.000223185	0.0442537	0.258601	14
	cg10876282	ZSCAN16	0.200756	0.0544188	1.22 (1.1-1.36)	0.000225063	0.0445308	0.013573	20
	cg14142171	HLA-L	1.07418	0.291581	2.93 (1.65-5.18)	0.000229611	0.0452378	0.15138	15
	cg02995061	TRIM31	-0.889867	0.241675	0.41 (0.26-0.66)	0.000231339	0.0454816	0.0165845	15
	cg17835678	HLA-L	0.977351	0.266428	2.66 (1.58-4.48)	0.000244122	0.0477922	0.400385	18
	cg26993102	HLA-L	0.992038	0.270795	2.7 (1.59-4.59)	0.000248868	0.0486189	0.426539	13
	cg14330924	HCG9	-0.765384	0.209036	0.47 (0.31-0.7)	0.000250747	0.0488831	0.0542368	16
	cg04906656	RNF39,TRIM31	0.710769	0.194504	2.04 (1.39-2.98)	0.000257923	0.049967	0.0264273	20
	* Only presented the association with P value after FDR adjustment < 0.05 and P for HEIDI test >0.01
	CI, confidence interval; FDR, false dicovery rate; HEIDI, heterogeneity in dependent instruments; SNP, single nucleotide polymorphsim; OR odds ratio

## Sheet: Table S3
	Table S3. Summary data-level Mendelian randomization analysis for association between gene expression and SS in discovery stage
	Gene	Beta	SE	OR (95% CI)	P value	P value after FDR adjustment	P value (HEIDI test)	Number of SNPs used in HEIDI test
	TNXA	-1.13912	0.0927412	0.32 (0.27-0.38)	1.12003e-34	1.75151e-31	0.0160579	20		0.32(0.27-0.38)
	ZSCAN12P1	0.404264	0.0644657	1.5 (1.32-1.7)	3.5876e-10	1.24673e-07	0.136585	20		1.5(1.32-1.7)
	RP1-265C24.5	-0.498846	0.083231	0.61 (0.52-0.71)	2.05355e-09	6.83263e-07	0.0422369	20		0.61(0.52-0.71)
	PLAU	0.572391	0.11984	1.77 (1.4-2.24)	1.78553e-06	0.00041062	0.0715243	20		1.77(1.4-2.24)
	FAM167A	0.184331	0.0406709	1.2 (1.11-1.3)	5.83595e-06	0.00118523	0.787484	20		1.2(1.11-1.3)
	BLK	-0.310487	0.0686724	0.73 (0.64-0.84)	6.14669e-06	0.00123233	0.901133	20		0.73(0.64-0.84)
	RP11-148O21.2	-0.792518	0.180986	0.45 (0.32-0.65)	1.19287e-05	0.00222073	0.439491	20		0.45(0.32-0.65)
	RP11-148O21.4	-0.247548	0.0579433	0.78 (0.7-0.87)	1.93523e-05	0.00356037	0.593459	20		0.78(0.7-0.87)
	VSIG10	-0.290064	0.0691169	0.75 (0.65-0.86)	2.70818e-05	0.00481256	0.513208	14		0.75(0.65-0.86)
	WSB2	-0.328545	0.0783883	0.72 (0.62-0.84)	2.77422e-05	0.00487452	0.624044	15		0.72(0.62-0.84)
	KIAA1683	-0.191179	0.0469021	0.83 (0.75-0.91)	4.57924e-05	0.00753791	0.0222514	20		0.83(0.75-0.91)
	RP11-148O21.6	-0.670131	0.166434	0.51 (0.37-0.71)	5.66357e-05	0.00903744	0.174422	20		0.51(0.37-0.71)
	SYNGR1	0.192723	0.0480916	1.21 (1.1-1.33)	6.13885e-05	0.0096969	0.927839	20		1.21(1.1-1.33)
	MIF4GD	0.346635	0.0908363	1.41 (1.18-1.69)	0.000135611	0.0200065	0.0281234	20		1.41(1.18-1.69)
	BACH2	-0.673486	0.176877	0.51 (0.36-0.72)	0.000140295	0.020504	0.21731	20		0.51(0.36-0.72)
	RP4-555D20.2	-0.533066	0.14297	0.59 (0.44-0.78)	0.00019261	0.0273821	0.129844	20		0.59(0.44-0.78)
	CA8	-0.551841	0.148134	0.58 (0.43-0.77)	0.000195107	0.0274872	0.197708	20		0.58(0.43-0.77)
	AC005077.14	0.111206	0.0304562	1.12 (1.05-1.19)	0.00026087	0.0361016	0.100803	20		1.12(1.05-1.19)
	FKBPL	-1.40366	0.385236	0.25 (0.12-0.52)	0.000268824	0.0368761	0.0793082	20		0.25(0.12-0.52)
	GOLPH3L	1.04209	0.290591	2.84 (1.6-5.01)	0.000335639	0.0452476	0.0137169	20		2.84(1.6-5.01)
	VIL1	-0.338513	0.0958393	0.71 (0.59-0.86)	0.000412292	0.0539933	0.502747	20		2.84(1.6-5.02)
	NUP85	-0.205428	0.0584318	0.81 (0.73-0.91)	0.000438627	0.056688	0.386578	20		2.84(1.6-5.03)
	PRR14	-0.971563	0.276688	0.38 (0.22-0.65)	0.000445739	0.057135	0.420488	20
	PAM	-0.0954797	0.0274151	0.91 (0.86-0.96)	0.000496308	0.0616013	0.859011	20
	FAM21FP	0.200078	0.0575258	1.22 (1.09-1.37)	0.00050507	0.0617054	0.129958	20
	ANKRD55	0.178981	0.0515596	1.2 (1.08-1.32)	0.000517861	0.0627776	0.232562	20
	P2RX6	-0.415216	0.120568	0.66 (0.52-0.84)	0.000573525	0.068464	0.74679	20
	SCNM1	-0.367931	0.107379	0.69 (0.56-0.85)	0.000611467	0.0724403	0.28484	20
	AKAP12	0.90483	0.265989	2.47 (1.47-4.16)	0.000669532	0.0787229	0.482705	20
	AC022182.3	0.275554	0.0811523	1.32 (1.12-1.54)	0.000685002	0.0799408	0.247442	20
	WDR33	-0.870899	0.256751	0.42 (0.25-0.69)	0.000693847	0.0803732	0.309532	20
	DGKQ	0.114782	0.0340936	1.12 (1.05-1.2)	0.000760826	0.0874838	0.39206	20
	C2	1.02336	0.30481	2.78 (1.53-5.06)	0.000786884	0.0891687	0.0915678	20
	IL6ST	0.966529	0.288501	2.63 (1.49-4.63)	0.000807593	0.0908571	0.562492	19
	RORA	-1.08482	0.32522	0.34 (0.18-0.64)	0.000851055	0.0950629	0.351079	20
	DND1P1	-0.14796	0.0445323	0.86 (0.79-0.94)	0.000892075	0.0989381	0.010312	20
	UHRF1BP1	0.114149	0.034719	1.12 (1.05-1.2)	0.00100979	0.111205	0.214314	20
	CD5	0.492927	0.151219	1.64 (1.22-2.2)	0.00111538	0.121127	0.26774	20
	FAM214A	0.835417	0.256874	2.31 (1.39-3.81)	0.00114497	0.123483	0.146608	20
	LYG1	0.220478	0.0680163	1.25 (1.09-1.42)	0.00118883	0.127335	0.336766	20
	CD6	0.400038	0.123984	1.49 (1.17-1.9)	0.00125303	0.133298	0.420441	20
	NARG2	0.173073	0.0538929	1.19 (1.07-1.32)	0.0013208	0.139558	0.138801	20
	GINS2	0.2811	0.0877814	1.32 (1.12-1.57)	0.00136345	0.143098	0.602496	20
	SLC7A4	-1.18433	0.37227	0.31 (0.15-0.63)	0.00146577	0.151064	0.0333885	13
	IDUA	0.303683	0.0954717	1.35 (1.12-1.63)	0.00146833	0.151064	0.581468	20
	FAM19A1	0.200216	0.0630731	1.22 (1.08-1.38)	0.0015017	0.153266	0.55657	20
	SNRPC	-0.316824	0.0998536	0.73 (0.6-0.89)	0.00150933	0.153266	0.105869	20
	SLC25A19	-1.2158	0.38443	0.3 (0.14-0.63)	0.00156366	0.156894	0.0289921	20
	THBS1	0.202133	0.0639189	1.22 (1.08-1.39)	0.00156512	0.156894	0.0461311	20
	AL512428.1	-0.137251	0.043474	0.87 (0.8-0.95)	0.00159353	0.158724	0.811355	20
	RP11-219B17.1	-0.464238	0.147681	0.63 (0.47-0.84)	0.00166926	0.16205	0.648137	20
	LRRC37A4P	0.13177	0.0419399	1.14 (1.05-1.24)	0.00167874	0.16205	0.0214528	20
	LRRC37A2	-0.164188	0.0522968	0.85 (0.77-0.94)	0.00169216	0.162343	0.014643	20
	SPEF2	-0.519626	0.166333	0.59 (0.43-0.82)	0.00178404	0.170114	0.634375	20
	PBX3	1.13992	0.365488	3.13 (1.53-6.4)	0.00181521	0.170372	0.314876	20
	RP11-707O23.5	-0.133821	0.0429319	0.87 (0.8-0.95)	0.00182674	0.170372	0.0262766	20
	NCOA5	1.54528	0.495843	4.69 (1.77-12.39)	0.00183031	0.170372	0.0775659	20
	SH2B3	0.480064	0.154348	1.62 (1.19-2.19)	0.00186918	0.171782	0.046006	20
	TMEM260	-0.725015	0.233213	0.48 (0.31-0.76)	0.00187842	0.171782	0.0153096	20
	TRAV5	0.608844	0.196353	1.84 (1.25-2.7)	0.00193022	0.175493	0.147659	20
	RP11-259G18.2	-0.453007	0.146244	0.64 (0.48-0.85)	0.00195092	0.176349	0.0342458	20
	B3GNT3	-0.337903	0.109684	0.71 (0.58-0.88)	0.00206523	0.184549	0.453347	20
	PPAP2C	0.423732	0.137718	1.53 (1.17-2)	0.00209233	0.185908	0.793099	20
	KDELR2	0.118219	0.0386	1.13 (1.04-1.21)	0.00219373	0.192005	0.231215	20
	FZD3	-0.362933	0.118523	0.7 (0.55-0.88)	0.00219778	0.192005	0.231622	19
	ZGLP1	-0.803554	0.262578	0.45 (0.27-0.75)	0.00221157	0.192137	0.0686937	20
	C6orf47	1.21641	0.399064	3.38 (1.54-7.38)	0.00230247	0.198928	0.465807	5
	RP11-44F21.5	-0.143763	0.0472325	0.87 (0.79-0.95)	0.00233662	0.200302	0.586013	20
	PHF19	-0.344047	0.11307	0.71 (0.57-0.88)	0.00234399	0.200302	0.804962	20
	PKD2L1	0.200391	0.0661472	1.22 (1.07-1.39)	0.00244979	0.205967	0.116366	20
	AC022182.1	0.575223	0.190371	1.78 (1.22-2.58)	0.00251452	0.210279	0.429942	13
	EPS15L1	0.962606	0.319008	2.62 (1.4-4.89)	0.00254871	0.212004	0.470465	20
	SLC35E2B	0.205226	0.0680935	1.23 (1.07-1.4)	0.00257922	0.213407	0.223112	20
	POR	0.21716	0.0722364	1.24 (1.08-1.43)	0.00264494	0.217693	0.0387049	20
	FAM109A	-0.6601	0.220844	0.52 (0.34-0.8)	0.00279906	0.227281	0.741645	20
	LINC00189	-0.296267	0.0991331	0.74 (0.61-0.9)	0.00280277	0.227281	0.185088	20
	RHBDD2	0.29848	0.0999548	1.35 (1.11-1.64)	0.00282514	0.227281	0.0566588	20
	CTC-429P9.5	0.391483	0.131137	1.48 (1.14-1.91)	0.00283309	0.227281	0.0529564	20
	ANXA3	-0.31188	0.104476	0.73 (0.6-0.9)	0.0028341	0.227281	0.524444	20
	CTB-58E17.1	-0.955215	0.320583	0.38 (0.21-0.72)	0.00288606	0.230266	0.372985	20
	TMEM120A	0.499081	0.16769	1.65 (1.19-2.29)	0.00291843	0.231667	0.0533125	20
	ZNF610	-1.67156	0.562263	0.19 (0.06-0.57)	0.00294986	0.232675	0.171513	16
	GAPDHP14	-0.214385	0.0721705	0.81 (0.7-0.93)	0.00297283	0.232675	0.371449	20
	SPTSSA	-0.833058	0.280469	0.43 (0.25-0.75)	0.00297577	0.232675	0.783426	20
	RP11-382A20.6	0.31234	0.105595	1.37 (1.11-1.68)	0.0030973	0.240102	0.115906	20
	RP11-519C12.1	-0.818253	0.276671	0.44 (0.26-0.76)	0.00310146	0.240102	0.459258	9
	ITGB2	0.13723	0.0464398	1.15 (1.05-1.26)	0.00312662	0.240858	0.877411	20
	CHL1	-0.833148	0.282205	0.43 (0.25-0.76)	0.00315433	0.241801	0.984533	20
	PLAT	-1.18644	0.403216	0.31 (0.14-0.67)	0.00325625	0.247834	0.266477	20
	CTD-2020K17.3	0.17615	0.0598814	1.19 (1.06-1.34)	0.00326472	0.247834	0.153206	20
	STK19	1.17557	0.400665	3.24 (1.48-7.11)	0.00334563	0.251573	0.0175085	20
	RPAP1	-0.199451	0.067979	0.82 (0.72-0.94)	0.00334616	0.251573	0.984537	20
	RABL2B	0.249084	0.0851178	1.28 (1.09-1.52)	0.00342977	0.256625	0.284235	20
	RP11-677M14.5	-0.216412	0.074092	0.81 (0.7-0.93)	0.00349072	0.259942	0.300523	20
	PANK2	-0.329449	0.113226	0.72 (0.58-0.9)	0.00361811	0.268152	0.176779	20
	MMP19	1.23427	0.424501	3.44 (1.5-7.9)	0.00364251	0.268687	0.24159	12
	RP11-23N2.4	0.815989	0.281003	2.26 (1.3-3.92)	0.00368611	0.268882	0.245294	14
	SERPINH1	0.308748	0.106357	1.36 (1.11-1.68)	0.00369674	0.268882	0.287615	20
	AP3M2	-0.263748	0.0909785	0.77 (0.64-0.92)	0.0037434	0.271015	0.486654	20
	AC011899.9	0.184532	0.0639884	1.2 (1.06-1.36)	0.00392865	0.283116	0.1219	20
	CHD6	-0.722034	0.251473	0.49 (0.3-0.8)	0.00408896	0.293317	0.419845	20
	DYNLT1	-0.453753	0.158503	0.64 (0.47-0.87)	0.00419985	0.299896	0.365285	20
	ANKRD40	0.744373	0.260316	2.11 (1.26-3.51)	0.0042432	0.301615	0.0387568	20
	RP11-677M14.7	-0.271877	0.095551	0.76 (0.63-0.92)	0.00443612	0.312487	0.414147	20
	CARD11	0.251423	0.0884158	1.29 (1.08-1.53)	0.00446004	0.312763	0.460411	20
	WFS1	-0.466854	0.164346	0.63 (0.45-0.87)	0.00450168	0.314274	0.550525	20
	RP11-345J4.8	-0.208702	0.0736107	0.81 (0.7-0.94)	0.0045796	0.318293	0.539288	20
	AC009299.3	-0.109006	0.0385013	0.9 (0.83-0.97)	0.0046369	0.318714	0.245031	20
	MRPS7	0.185685	0.0656733	1.2 (1.06-1.37)	0.00469274	0.318714	0.163103	20
	CCDC17	0.65907	0.233116	1.93 (1.22-3.05)	0.00469545	0.318714	0.297548	13
	N6AMT1	-0.931081	0.329427	0.39 (0.21-0.75)	0.00470796	0.318714	0.12273	20
	CRIP3	0.446898	0.158273	1.56 (1.15-2.13)	0.00474885	0.320097	0.905912	20
	SPINT1	-0.781889	0.277452	0.46 (0.27-0.79)	0.00483083	0.324225	0.744162	20
	EMR2	0.113101	0.0401648	1.12 (1.03-1.21)	0.0048638	0.325043	0.934579	20
	CCDC25	0.247966	0.0883428	1.28 (1.08-1.52)	0.00500268	0.331883	0.0878952	20
	CNGA1	0.305371	0.108809	1.36 (1.1-1.68)	0.0050086	0.331883	0.0409779	20
	ZNF831	-0.440559	0.15733	0.64 (0.47-0.88)	0.00510689	0.336278	0.0617381	20
	IST1	-0.410462	0.146619	0.66 (0.5-0.88)	0.00511793	0.336278	0.691236	20
	SPATA1	0.765955	0.273907	2.15 (1.26-3.68)	0.00516748	0.338113	0.0372474	20
	LYSMD1	0.580495	0.208347	1.79 (1.19-2.69)	0.00533308	0.3473	0.0588423	20
	RP11-105C19.2	0.139414	0.0500781	1.15 (1.04-1.27)	0.00537042	0.3473	0.410075	20
	ZMAT2	-0.313981	0.11282	0.73 (0.59-0.91)	0.00538546	0.3473	0.545976	20
	HEXIM2	0.478822	0.172093	1.61 (1.15-2.26)	0.00539672	0.3473	0.679806	20
	RP11-119B16.2	0.175091	0.0630587	1.19 (1.05-1.35)	0.00549238	0.352008	0.0219715	20
	SKAP2	-0.0935644	0.0338801	0.91 (0.85-0.97)	0.00575135	0.364549	0.290557	20
	GTF2E2	-0.279331	0.101187	0.76 (0.62-0.92)	0.00577041	0.364549	0.0295889	20
	HOTAIRM1	-0.075682	0.0274169	0.93 (0.88-0.98)	0.00577277	0.364549	0.567543	20
	EEA1	0.718769	0.26043	2.05 (1.23-3.42)	0.00578131	0.364549	0.337348	20
	HOXA2	-0.214343	0.077738	0.81 (0.69-0.94)	0.0058289	0.365995	0.421299	20
	Y_RNA	0.309498	0.112299	1.36 (1.09-1.7)	0.00585105	0.365995	0.217495	20
	RP1-283E3.4	-0.124458	0.0452352	0.88 (0.81-0.96)	0.0059349	0.369761	0.196136	20
	HOXA5	-0.346849	0.126214	0.71 (0.55-0.91)	0.00599404	0.371963	0.395636	20
	OXER1	-0.380313	0.138637	0.68 (0.52-0.9)	0.00608366	0.376033	0.561442	20
	WASH5P	-0.395245	0.144537	0.67 (0.51-0.89)	0.00624635	0.384568	0.75045	20
	ZMYND19	-1.02635	0.375902	0.36 (0.17-0.75)	0.00632655	0.385787	0.179052	6
	CA15P1	0.0967592	0.0354394	1.1 (1.03-1.18)	0.00632822	0.385787	0.182453	20
	GATSL3	-0.482759	0.176858	0.62 (0.44-0.87)	0.00634015	0.385787	0.623476	20
	GUCY2D	-1.08551	0.398214	0.34 (0.15-0.74)	0.00641162	0.38791	0.99672	20
	FAM189B	0.98989	0.363225	2.69 (1.32-5.48)	0.00642465	0.38791	0.461885	14
	HOXA-AS2	-0.326967	0.120152	0.72 (0.57-0.91)	0.00650292	0.389288	0.534403	20
	ZFAND3	-0.365192	0.134351	0.69 (0.53-0.9)	0.00656393	0.390292	0.0348584	20
	RP3-473L9.4	-0.262627	0.0967606	0.77 (0.64-0.93)	0.00664371	0.391867	0.59346	20
	GPANK1	-0.390477	0.14394	0.68 (0.51-0.9)	0.00667221	0.391867	0.249198	20
	HOXA1	-0.417662	0.154013	0.66 (0.49-0.89)	0.00669064	0.391867	0.430947	20
	IL18R1	-0.243206	0.0896822	0.78 (0.66-0.93)	0.00669066	0.391867	0.238846	20
	DCTN2	1.78322	0.658557	5.95 (1.64-21.63)	0.00677369	0.39378	0.0203964	20
	GLTPD1	-0.21709	0.080235	0.8 (0.69-0.94)	0.0068166	0.394807	0.628826	20
	C5orf56	0.801269	0.29669	2.23 (1.25-3.99)	0.00691945	0.398565	0.171308	20
	KAT6B	-1.24022	0.459921	0.29 (0.12-0.71)	0.00700532	0.398565	0.647386	20
	TUSC3	-0.920866	0.341551	0.4 (0.2-0.78)	0.00701493	0.398565	0.421282	20
	HOXA3	-0.704225	0.261301	0.49 (0.3-0.83)	0.00703736	0.398565	0.150602	20
	PSMD5-AS1	0.0738478	0.0274231	1.08 (1.02-1.14)	0.00708318	0.398565	0.154486	20
	ZNF785	1.0863	0.403473	2.96 (1.34-6.53)	0.00709467	0.398565	0.479641	20
	RP13-104F24.3	-0.991919	0.368456	0.37 (0.18-0.76)	0.00710049	0.398565	0.320768	15
	TAS1R3	-0.306539	0.113868	0.74 (0.59-0.92)	0.00710108	0.398565	0.842379	20
	DPM3	-0.863179	0.320693	0.42 (0.22-0.79)	0.00711087	0.398565	0.746545	20
	PARP2	0.302692	0.112594	1.35 (1.09-1.69)	0.00718067	0.401041	0.226227	20
	ZMAT4	-0.179897	0.066952	0.84 (0.73-0.95)	0.00721076	0.401288	0.780472	20
	CDH23	0.156154	0.0581614	1.17 (1.04-1.31)	0.00725645	0.401646	0.677199	20
	C19orf60	-0.145444	0.0541836	0.86 (0.78-0.96)	0.00726857	0.401646	0.96233	20
	ING1	-0.267824	0.0999033	0.77 (0.63-0.93)	0.00734385	0.404377	0.0484755	20
	MBNL2	0.640246	0.239027	1.9 (1.19-3.03)	0.00739413	0.405356	0.199111	20
	PSMD5	0.350228	0.130796	1.42 (1.1-1.83)	0.00741347	0.405356	0.238258	20
	FAM103A1	-0.433742	0.162239	0.65 (0.47-0.89)	0.00750699	0.409008	0.492424	20
	RSL24D1	-0.332261	0.124415	0.72 (0.56-0.92)	0.00757174	0.409008	0.979596	20
	PPIP5K2	0.0972523	0.0364196	1.1 (1.03-1.18)	0.00757775	0.409008	0.0752846	20
	SRF	-1.58145	0.592302	0.21 (0.06-0.66)	0.00758488	0.409008	0.802057	16
	RP11-534L20.4	0.298634	0.111906	1.35 (1.08-1.68)	0.00761633	0.409293	0.205394	20
	GIN1	0.479728	0.179856	1.62 (1.14-2.3)	0.00764647	0.409505	0.0657408	20
	ATG7	0.302998	0.113931	1.35 (1.08-1.69)	0.00782617	0.41392	0.797737	20
	RNU6-917P	-0.566561	0.213072	0.57 (0.37-0.86)	0.00783689	0.41392	0.65623	20
	RP11-195M16.3	0.882351	0.331936	2.42 (1.26-4.63)	0.0078561	0.41392	0.970994	15
	FBXW2	-0.677646	0.254948	0.51 (0.31-0.84)	0.00786126	0.41392	0.15571	20
	AGAP4	-0.111296	0.041912	0.89 (0.82-0.97)	0.00791973	0.4156	0.130432	20
	FAM86B3P	-0.480862	0.181254	0.62 (0.43-0.88)	0.00797864	0.416318	0.580301	20
	BMS1P4	-1.42339	0.536593	0.24 (0.08-0.69)	0.00798666	0.416318	0.055271	20
	CYB5D1	-0.194506	0.0736429	0.82 (0.71-0.95)	0.00826112	0.428483	0.074914	20
	AGMAT	0.967942	0.366555	2.63 (1.28-5.4)	0.00827483	0.428483	0.985188	20
	NR4A2	-0.871195	0.330401	0.42 (0.22-0.8)	0.00836968	0.430317	0.563207	20
	STK31	1.45228	0.550971	4.27 (1.45-12.58)	0.00839245	0.430317	0.266461	20
	COPA	0.368392	0.139762	1.45 (1.1-1.9)	0.00839281	0.430317	0.902771	20
	TNFAIP3	1.46917	0.559223	4.35 (1.45-13)	0.00860997	0.438576	0.304783	20
	LARP1B	0.464692	0.17698	1.59 (1.13-2.25)	0.00864776	0.43907	0.443008	20
	SFT2D1	0.16682	0.0635923	1.18 (1.04-1.34)	0.00870901	0.439485	0.120416	20
	OSGIN1	-0.337726	0.128916	0.71 (0.55-0.92)	0.00879983	0.439485	0.885424	20
	AC127904.2	0.148413	0.056656	1.16 (1.04-1.3)	0.00880474	0.439485	0.532174	20
	RABGAP1	-1.02051	0.389633	0.36 (0.17-0.77)	0.00881456	0.439485	0.680407	20
	PIGT	0.444064	0.169565	1.56 (1.12-2.17)	0.00882303	0.439485	0.268626	20
	RP11-893F2.9	-0.102684	0.0392392	0.9 (0.84-0.97)	0.00887414	0.439485	0.521348	20
	GOSR2	-0.749945	0.286631	0.47 (0.27-0.83)	0.00888589	0.439485	0.660595	5
	CD7	0.568443	0.217433	1.77 (1.15-2.7)	0.00894018	0.439485	0.117708	20
	RP11-480N24.4	0.646214	0.247262	1.91 (1.18-3.1)	0.00896264	0.439485	0.787838	16
	ARF5	-1.07016	0.409495	0.34 (0.15-0.77)	0.00896559	0.439485	0.25279	20
	TMEM92	-0.300912	0.115204	0.74 (0.59-0.93)	0.00900193	0.439485	0.622487	20
	RPL3	-0.517116	0.198006	0.6 (0.4-0.88)	0.00901135	0.439485	0.0107774	20
	CD200R1	-0.193441	0.07408	0.82 (0.71-0.95)	0.00902127	0.439485	0.837214	20
	HNRNPA1P49	-0.172321	0.0660435	0.84 (0.74-0.96)	0.00907516	0.439499	0.212471	20
	AL031663.2	-0.396067	0.151802	0.67 (0.5-0.91)	0.00907778	0.439499	0.20691	18
	TMEM88	-0.559671	0.214679	0.57 (0.38-0.87)	0.00913348	0.439751	0.206675	20
	IL2RA	0.742175	0.284813	2.1 (1.2-3.67)	0.00916512	0.439751	0.202959	20
	PTPN22	0.359369	0.138044	1.43 (1.09-1.88)	0.00923331	0.440376	0.885654	20
	MARCO	-0.0895579	0.0344034	0.91 (0.85-0.98)	0.00923668	0.440376	0.61566	20
	ULK4	0.108049	0.0415623	1.11 (1.03-1.21)	0.00933061	0.443502	0.814008	4
	POLR3B	-0.205614	0.0793308	0.81 (0.7-0.95)	0.00954599	0.452124	0.492647	20
	RP11-363E7.4	-0.727881	0.280927	0.48 (0.28-0.84)	0.00956983	0.452124	0.393505	20
	LILRA5	-0.185633	0.0717199	0.83 (0.72-0.96)	0.00964488	0.453319	0.524505	20
	SRSF8	0.556864	0.215422	1.75 (1.14-2.66)	0.00973818	0.454673	0.0719806	20
	FNDC5	1.17508	0.454762	3.24 (1.33-7.9)	0.00976782	0.454673	0.104341	18
	TMEM194A	0.184757	0.0715032	1.2 (1.05-1.38)	0.00976916	0.454673	0.636216	20
	REEP4	0.196731	0.0762203	1.22 (1.05-1.41)	0.00984896	0.456121	0.0911486	20
	hsa-mir-6080	-0.43092	0.167032	0.65 (0.47-0.9)	0.00988387	0.456121	0.706259	20
	ARNTL	-0.186835	0.0724243	0.83 (0.72-0.96)	0.00988778	0.456121	0.416546	20
	GAS5	0.391458	0.15191	1.48 (1.1-1.99)	0.00996867	0.4585	0.902352	9
	PITPNM1	-0.10824	0.0420462	0.9 (0.83-0.97)	0.0100444	0.459118	0.100995	20
	AACS	-0.371213	0.144219	0.69 (0.52-0.92)	0.0100543	0.459118	0.174534	20
	CYB561D1	-0.557895	0.216792	0.57 (0.37-0.88)	0.0100702	0.459118	0.0442623	20
	HMGN2	-0.558448	0.217203	0.57 (0.37-0.88)	0.0101378	0.460855	0.280862	20
	RP11-498D10.6	0.475301	0.185105	1.61 (1.12-2.31)	0.0102365	0.463996	0.941722	20
	CHD3	-0.806568	0.314283	0.45 (0.24-0.83)	0.0102768	0.464476	0.617466	20
	RFFL	0.274918	0.107294	1.32 (1.07-1.62)	0.0103982	0.468608	0.294377	20
	ITFG1	0.653406	0.255407	1.92 (1.17-3.17)	0.0105188	0.470221	0.570742	20
	ENDOD1	-0.248807	0.0972868	0.78 (0.64-0.94)	0.0105439	0.470221	0.115945	20
	ABCC3	-0.119845	0.0468816	0.89 (0.81-0.97)	0.0105783	0.470221	0.0703178	20
	RP11-259G18.3	-0.218965	0.0857687	0.8 (0.68-0.95)	0.0106808	0.470221	0.367393	20
	INPP5A	0.50929	0.199494	1.66 (1.13-2.46)	0.0106828	0.470221	0.87749	20
	NFKBIE	-0.273349	0.107128	0.76 (0.62-0.94)	0.0107226	0.470221	0.628873	15
	MFSD2A	1.20235	0.471338	3.33 (1.32-8.38)	0.0107435	0.470221	0.173157	9
	PIGN	0.114522	0.0449027	1.12 (1.03-1.22)	0.0107582	0.470221	0.460044	20
	ZNF544	-0.206688	0.0810424	0.81 (0.69-0.95)	0.0107608	0.470221	0.726741	20
	PRAM1	-0.306312	0.120167	0.74 (0.58-0.93)	0.0108015	0.470221	0.708497	20
	NCBP2-AS2	-0.654437	0.256832	0.52 (0.31-0.86)	0.0108306	0.470221	0.425984	20
	HEXIM1	0.950839	0.373226	2.59 (1.25-5.38)	0.0108461	0.470221	0.139411	20
	ZNF860	-0.864162	0.339319	0.42 (0.22-0.82)	0.010873	0.470221	0.856951	20
	EVI5L	0.382226	0.150089	1.47 (1.09-1.97)	0.0108758	0.470221	0.477925	20
	BPGM	1.60221	0.629514	4.96 (1.45-17.05)	0.010923	0.470221	0.217158	4
	PCP4L1	0.778452	0.305889	2.18 (1.2-3.97)	0.0109315	0.470221	0.868121	20
	NCBP2	0.863623	0.339415	2.37 (1.22-4.61)	0.0109452	0.470221	0.230223	20
	IGLV3-12	0.0836847	0.0329274	1.09 (1.02-1.16)	0.011038	0.472911	0.139533	20
	CNOT4	-1.2699	0.500397	0.28 (0.11-0.75)	0.0111553	0.476632	0.117366	20
	IGLV3-13	0.104766	0.0413207	1.11 (1.02-1.2)	0.0112308	0.478547	0.347149	20
	PARP9	-0.937126	0.370394	0.39 (0.19-0.81)	0.0114037	0.483297	0.716287	20
	PIN1	0.893475	0.353143	2.44 (1.22-4.88)	0.0114041	0.483297	0.165825	20
	IGLV3-19	-0.159578	0.0631525	0.85 (0.75-0.96)	0.0115085	0.486404	0.574373	20
	RP13-46H24.1	0.236437	0.0936304	1.27 (1.05-1.52)	0.0115627	0.486972	0.236777	20
	PSTPIP2	0.396087	0.156893	1.49 (1.09-2.02)	0.0115842	0.486972	0.136983	20
	ADAMTS10	-0.453465	0.180101	0.64 (0.45-0.9)	0.0118081	0.495053	0.219741	16
	KIAA0040	-0.128245	0.0511635	0.88 (0.8-0.97)	0.0121906	0.506675	0.254429	20
	PSPHP1	-0.0641451	0.0256061	0.94 (0.89-0.99)	0.0122427	0.506675	0.981629	20
	CTGLF10P	0.41918	0.167369	1.52 (1.1-2.11)	0.0122618	0.506675	0.106553	18
	FAM49A	0.294749	0.117711	1.34 (1.07-1.69)	0.0122797	0.506675	0.322938	20
	HRAS	0.300878	0.120265	1.35 (1.07-1.71)	0.0123563	0.50755	0.291025	20
	RP11-432J22.2	-0.260426	0.104107	0.77 (0.63-0.95)	0.0123658	0.50755	0.226093	20
	FCAR	-0.178112	0.0713091	0.84 (0.73-0.96)	0.0124989	0.509472	0.818227	20
	GPATCH11	0.790484	0.316774	2.2 (1.18-4.1)	0.0125808	0.509472	0.156898	20
	RIOK1	-0.297307	0.119149	0.74 (0.59-0.94)	0.0125864	0.509472	0.0265884	20
	SEC14L3	-0.273021	0.109418	0.76 (0.61-0.94)	0.0125879	0.509472	0.484893	20
	STK39	0.176035	0.0705877	1.19 (1.04-1.37)	0.0126367	0.509472	0.167144	20
	METTL7B	-0.377569	0.151407	0.69 (0.51-0.92)	0.0126407	0.509472	0.342892	10
	PRPS1P2	-0.308698	0.123837	0.73 (0.58-0.94)	0.0126748	0.509515	0.16286	20
	UXS1	0.585081	0.23485	1.8 (1.13-2.84)	0.0127276	0.509515	0.277099	20
	RP11-111A22.1	-0.213769	0.0858474	0.81 (0.68-0.96)	0.0127707	0.509515	0.217513	20
	TAB1	-1.52401	0.612209	0.22 (0.07-0.72)	0.0127971	0.509515	0.6732	20
	UBE2E2	0.344055	0.138222	1.41 (1.08-1.85)	0.0128047	0.509515	0.177995	20
	RP11-160H22.5	-0.176179	0.0708317	0.84 (0.73-0.96)	0.0128721	0.51074	0.922613	3
	TEX261	-0.558307	0.224536	0.57 (0.37-0.89)	0.0129008	0.51074	0.356031	20
	CD63	-0.469189	0.188843	0.63 (0.43-0.91)	0.0129716	0.511081	0.118347	13
	RP11-764K9.1	0.29468	0.118629	1.34 (1.06-1.69)	0.0129895	0.511081	0.0891308	10
	EPG5	0.618687	0.249112	1.86 (1.14-3.03)	0.0130074	0.511081	0.251879	20
	PSPH	-0.396718	0.159801	0.67 (0.49-0.92)	0.0130435	0.511215	0.80735	20
	ANP32E	-0.443227	0.178662	0.64 (0.45-0.91)	0.0131082	0.51223	0.158164	20
	TRAC	-0.484395	0.195314	0.62 (0.42-0.9)	0.0131349	0.51223	0.675637	12
	FCHO1	0.183887	0.0741738	1.2 (1.04-1.39)	0.0131702	0.512327	0.696816	20
	CNTROB	-0.221857	0.0895832	0.8 (0.67-0.95)	0.0132661	0.514779	0.915651	20
	IGLV3-16	-0.228906	0.0924965	0.8 (0.66-0.95)	0.0133328	0.515959	0.0567857	20
	TMEM167B	0.426705	0.172479	1.53 (1.09-2.15)	0.0133626	0.515959	0.700455	20
	AC002480.3	-0.325246	0.131552	0.72 (0.56-0.93)	0.0134215	0.51696	0.435363	20
	DCAKD	-0.137943	0.0558155	0.87 (0.78-0.97)	0.0134578	0.517084	0.0639559	20
	TAF11	1.09009	0.4413	2.97 (1.25-7.06)	0.0135045	0.517353	0.0138213	20
	ZCCHC14	-0.353213	0.143084	0.7 (0.53-0.93)	0.0135652	0.517353	0.802898	20
	SNTB2	0.410464	0.166739	1.51 (1.09-2.09)	0.0138275	0.517353	0.327465	20
	TMEM116	-0.189586	0.0770289	0.83 (0.71-0.96)	0.0138463	0.517353	0.221534	10
	RP4-758J18.2	0.216099	0.0878606	1.24 (1.04-1.47)	0.0139106	0.517353	0.219033	20
	RP11-31F15.2	0.527671	0.214568	1.69 (1.11-2.58)	0.0139238	0.517353	0.291891	20
	SLC2A1	-0.847315	0.344601	0.43 (0.22-0.84)	0.0139392	0.517353	0.0414691	20
	RP5-1109J22.1	-1.01492	0.41285	0.36 (0.16-0.81)	0.0139586	0.517353	0.670732	20
	KHDRBS2	0.581771	0.236655	1.79 (1.13-2.85)	0.0139592	0.517353	0.0244449	20
	PPP1R12A	-0.97111	0.395211	0.38 (0.17-0.82)	0.0140027	0.517353	0.241836	20
	ZNF132	-0.146438	0.0595962	0.86 (0.77-0.97)	0.0140034	0.517353	0.234455	20
	STAT1	-1.15573	0.470493	0.31 (0.13-0.79)	0.0140332	0.517353	0.331211	20
	NFXL1	0.0660315	0.0268827	1.07 (1.01-1.13)	0.0140385	0.517353	0.110117	20
	CTD-2619J13.17	-0.111652	0.0455137	0.89 (0.82-0.98)	0.014161	0.517353	0.151449	20
	ADAMTS1	0.290093	0.118266	1.34 (1.06-1.69)	0.0141712	0.517353	0.657852	13
	FAAH	0.198247	0.0808329	1.22 (1.04-1.43)	0.0141847	0.517353	0.763628	20
	KYNU	-0.179931	0.0733669	0.84 (0.72-0.96)	0.0141876	0.517353	0.616802	20
	IKBIP	0.253827	0.103545	1.29 (1.05-1.58)	0.0142318	0.517353	0.869901	20
	BCAR1	0.374518	0.152791	1.45 (1.08-1.96)	0.0142389	0.517353	0.914926	20
	SLPI	-0.462113	0.188529	0.63 (0.44-0.91)	0.01424	0.517353	0.941533	20
	RP1-80N2.2	0.167852	0.0685209	1.18 (1.03-1.35)	0.0142995	0.517353	0.0262945	20
	IGLV2-18	-0.266139	0.108667	0.77 (0.62-0.95)	0.0143206	0.517353	0.218843	20
	RP11-121C2.2	0.0779315	0.0318204	1.08 (1.02-1.15)	0.0143213	0.517353	0.170468	20
	CORIN	0.157534	0.0643264	1.17 (1.03-1.33)	0.0143265	0.517353	0.090009	20
	ALG5	-0.468178	0.191177	0.63 (0.43-0.91)	0.0143286	0.517353	0.381798	20
	ERP29	0.46939	0.191763	1.6 (1.1-2.33)	0.0143745	0.517353	0.170678	20
	AMPD3	0.375814	0.153585	1.46 (1.08-1.97)	0.0144072	0.517353	0.241435	20
	NIPAL1	0.293537	0.119971	1.34 (1.06-1.7)	0.0144156	0.517353	0.168673	20
	PIGZ	-0.230749	0.0943222	0.79 (0.66-0.96)	0.0144295	0.517353	0.279224	20
	RP3-462E2.5	0.253177	0.10353	1.29 (1.05-1.58)	0.014467	0.517353	0.176671	13
	FBXO7	0.560777	0.229369	1.75 (1.12-2.75)	0.0144904	0.517353	0.740464	20
	USP37	0.460758	0.188795	1.59 (1.09-2.3)	0.0146664	0.522444	0.553325	20
	APOBEC3F	-0.486134	0.199291	0.61 (0.42-0.91)	0.0147149	0.52298	0.413963	20
	KIR2DL1	-0.29357	0.120417	0.75 (0.59-0.94)	0.0147715	0.523801	0.311294	20
	ZMYND8	0.55451	0.227767	1.74 (1.11-2.72)	0.0149105	0.524434	0.3479	20
	PIGH	-0.759237	0.311885	0.47 (0.25-0.86)	0.0149186	0.524434	0.0189278	20
	NUP54	-0.331004	0.136008	0.72 (0.55-0.94)	0.0149453	0.524434	0.546913	20
	C3orf17	0.261115	0.107307	1.3 (1.05-1.6)	0.0149602	0.524434	0.0314693	11
	UBE2F	-0.134952	0.0554764	0.87 (0.78-0.97)	0.0149906	0.524434	0.255298	20
	NCSTN	0.127671	0.0525105	1.14 (1.03-1.26)	0.0150432	0.524882	0.713633	20
	CLHC1	0.120127	0.049421	1.13 (1.02-1.24)	0.0150705	0.524882	0.36171	20
	NOXA1	0.251116	0.103354	1.29 (1.05-1.57)	0.0151128	0.525185	0.0899586	20
	TSPAN17	0.366122	0.150803	1.44 (1.07-1.94)	0.01519	0.526075	0.938207	20
	CTD-2044J15.1	0.627722	0.258661	1.87 (1.13-3.11)	0.0152322	0.526075	0.952443	20
	NUSAP1	0.670683	0.276469	1.96 (1.14-3.36)	0.015271	0.526075	0.178574	20
	SENP5	0.668088	0.275563	1.95 (1.14-3.35)	0.0153317	0.526075	0.282776	20
	RTN4	0.232965	0.0962013	1.26 (1.05-1.52)	0.0154505	0.526075	0.189261	20
	CCT6B	0.338015	0.139591	1.4 (1.07-1.84)	0.0154581	0.526075	0.124248	20
	RNU6-516P	-0.140549	0.0580499	0.87 (0.78-0.97)	0.0154704	0.526075	0.795632	20
	PGAP1	-0.530569	0.21915	0.59 (0.38-0.9)	0.0154765	0.526075	0.609426	20
	LINC01011	-0.152284	0.0629111	0.86 (0.76-0.97)	0.0154943	0.526075	0.0115327	20
	WSB1	-0.307267	0.127005	0.74 (0.57-0.94)	0.0155493	0.526075	0.0445982	20
	ZNF626	0.141348	0.058439	1.15 (1.03-1.29)	0.0155748	0.526075	0.412113	20
	COMMD8	0.586528	0.242521	1.8 (1.12-2.89)	0.0155863	0.526075	0.0932759	20
	VIPR1	0.166681	0.0689337	1.18 (1.03-1.35)	0.0156066	0.526075	0.0199518	20
	RP11-153M7.5	0.768035	0.317642	2.16 (1.16-4.02)	0.0156093	0.526075	0.250134	20
	GAPVD1	1.08459	0.449223	2.96 (1.23-7.14)	0.0157624	0.528953	0.131177	20
	ZNF837	0.573187	0.237501	1.77 (1.11-2.83)	0.0158041	0.529216	0.650672	20
	SNORA77	0.841763	0.348964	2.32 (1.17-4.6)	0.0158575	0.529486	0.888166	17
	RP11-87H9.2	0.360531	0.149518	1.43 (1.07-1.92)	0.0158962	0.529486	0.340866	3
	SCAPER	-0.107802	0.0447151	0.9 (0.82-0.98)	0.0159148	0.529486	0.784851	20
	ABRACL	-0.140508	0.0583074	0.87 (0.78-0.97)	0.0159622	0.529486	0.147769	20
	NOL9	-0.31946	0.132592	0.73 (0.56-0.94)	0.0159814	0.529486	0.0197794	20
	FAM21C	-0.172436	0.0716204	0.84 (0.73-0.97)	0.0160563	0.530841	0.145754	20
	PLEKHG5	-0.335072	0.139231	0.72 (0.54-0.94)	0.0161019	0.531227	0.0335371	20
	LMBR1L	-0.993754	0.413263	0.37 (0.16-0.83)	0.0161879	0.532941	0.492001	20
	RP11-697N18.3	-0.271286	0.112892	0.76 (0.61-0.95)	0.0162582	0.533321	0.155522	4
	RUFY4	-0.581869	0.242158	0.56 (0.35-0.9)	0.0162677	0.533321	0.998581	20
	ATXN1L	1.33468	0.555694	3.8 (1.28-11.29)	0.016313	0.533688	0.445434	20
	RNU4-47P	-0.324144	0.135235	0.72 (0.55-0.94)	0.0165346	0.538677	0.0263644	19
	AC004017.1	-0.279243	0.11657	0.76 (0.6-0.95)	0.016598	0.538677	0.0728649	20
	APOBEC3G	-0.170705	0.0712848	0.84 (0.73-0.97)	0.0166341	0.538677	0.177553	20
	NSUN4	0.107678	0.0449853	1.11 (1.02-1.22)	0.0166825	0.538677	0.525667	20
	TNFRSF11A	-0.852343	0.356132	0.43 (0.21-0.86)	0.0166959	0.538677	0.101825	20
	C5orf58	-0.600058	0.250736	0.55 (0.34-0.9)	0.0167029	0.538677	0.330873	18
	CYB5R2	-0.140453	0.0586906	0.87 (0.77-0.97)	0.0167066	0.538677	0.320083	20
	USF2	-0.534409	0.223444	0.59 (0.38-0.91)	0.016771	0.539639	0.267428	20
	PIK3C2B	0.517149	0.216367	1.68 (1.1-2.56)	0.0168417	0.540572	0.551548	20
	PTPRG	0.836998	0.350274	2.31 (1.16-4.59)	0.0168691	0.540572	0.395641	7
	IL10RB-AS1	0.24136	0.101091	1.27 (1.04-1.55)	0.0169613	0.542414	0.658033	8
	CTC-429P9.1	0.251749	0.105547	1.29 (1.05-1.58)	0.01707	0.544777	0.210095	20
	AP5M1	-1.34384	0.56443	0.26 (0.09-0.79)	0.0172711	0.548639	0.309518	20
	RP11-11N9.4	0.388175	0.163087	1.47 (1.07-2.03)	0.0173049	0.548639	0.212686	20
	NUMB	-0.411738	0.173016	0.66 (0.47-0.93)	0.0173235	0.548639	0.28917	20
	TTC5	-0.320796	0.135022	0.73 (0.56-0.95)	0.017507	0.550324	0.186261	20
	RND1	0.59126	0.248941	1.81 (1.11-2.94)	0.017544	0.550324	0.943649	20
	CCDC147-AS1	0.120023	0.050542	1.13 (1.02-1.24)	0.0175625	0.550324	0.388744	20
	WBP1L	-0.453041	0.190932	0.64 (0.44-0.92)	0.0176546	0.550324	0.10331	20
	CTB-61M7.2	-0.12795	0.0539242	0.88 (0.79-0.98)	0.0176555	0.550324	0.70034	20
	DCAF8	0.603019	0.254218	1.83 (1.11-3.01)	0.0176893	0.550324	0.6408	20
	TOX4	-0.765274	0.322666	0.47 (0.25-0.88)	0.0177053	0.550324	0.251285	20
	SLC22A23	0.225696	0.0951961	1.25 (1.04-1.51)	0.017747	0.550324	0.466612	20
	LSMD1	-0.467748	0.197364	0.63 (0.43-0.92)	0.0177895	0.550324	0.114654	16
	RP11-697N18.4	-0.361958	0.152756	0.7 (0.52-0.94)	0.0178117	0.550324	0.0131097	10
	ACSF2	-0.379132	0.160055	0.68 (0.5-0.94)	0.0178478	0.550324	0.0548221	20
	IGLV2-34	-0.364196	0.153758	0.69 (0.51-0.94)	0.0178539	0.550324	0.0660976	20
	ZNF555	-0.959451	0.405148	0.38 (0.17-0.85)	0.0178773	0.550324	0.0900242	20
	FRS3	-0.412761	0.174357	0.66 (0.47-0.93)	0.017917	0.550462	0.0987451	20
	FABP6	2.50501	1.05862	12.24 (1.54-97.51)	0.0179671	0.550557	0.0210643	13
	DDX60	-0.48911	0.206792	0.61 (0.41-0.92)	0.0180189	0.550557	0.0559225	20
	LMLN	0.421611	0.178264	1.52 (1.07-2.16)	0.0180257	0.550557	0.341459	20
	TPRA1	0.224676	0.0950912	1.25 (1.04-1.51)	0.0181403	0.551948	0.84283	20
	TERF2	-0.420182	0.177839	0.66 (0.46-0.93)	0.0181418	0.551948	0.51535	20
	PRPH2	0.591565	0.250486	1.81 (1.11-2.95)	0.0181927	0.55211	0.222523	20
	FAM221A	0.6905	0.292441	1.99 (1.12-3.54)	0.0182177	0.55211	0.661119	13
	MAPKAPK5-AS1	-0.195692	0.0831326	0.82 (0.7-0.97)	0.0185739	0.554975	0.17156	14
	CTC-429P9.2	0.204475	0.0868665	1.23 (1.03-1.45)	0.0185777	0.554975	0.0305092	20
	TUBA1C	-0.19475	0.0827365	0.82 (0.7-0.97)	0.0185795	0.554975	0.296496	20
	RQCD1	-0.0875672	0.0372256	0.92 (0.85-0.99)	0.0186557	0.554975	0.143947	20
	SLC11A1	0.137527	0.0584678	1.15 (1.02-1.29)	0.0186635	0.554975	0.054108	20
	ITGA7	-0.645922	0.274659	0.52 (0.31-0.9)	0.0186868	0.554975	0.0136011	20
	SCAI	1.46779	0.624529	4.34 (1.28-14.76)	0.0187617	0.554975	0.457279	20
	RABEPK	0.160536	0.0683178	1.17 (1.03-1.34)	0.0187812	0.554975	0.030825	20
	BTBD10	0.162496	0.0691675	1.18 (1.03-1.35)	0.0188081	0.554975	0.417413	20
	RPS18	0.212799	0.0905807	1.24 (1.04-1.48)	0.01881	0.554975	0.225298	20
	C21orf33	-0.486173	0.206958	0.61 (0.41-0.92)	0.018817	0.554975	0.890089	13
	MSX2P1	-0.167241	0.0712123	0.85 (0.74-0.97)	0.0188502	0.554975	0.836505	20
	SPTBN5	0.233241	0.0993731	1.26 (1.04-1.53)	0.0189188	0.554975	0.160925	20
	ACIN1	-0.97254	0.414474	0.38 (0.17-0.85)	0.0189534	0.554975	0.308427	15
	RP11-480A16.1	0.227758	0.0970776	1.26 (1.04-1.52)	0.0189687	0.554975	0.380135	20
	RAI1	0.870554	0.371112	2.39 (1.15-4.94)	0.0189865	0.554975	0.270993	20
	ZNF43	0.261159	0.111434	1.3 (1.04-1.62)	0.0190979	0.555374	0.108762	20
	CTB-27N1.1	-0.102814	0.0438708	0.9 (0.83-0.98)	0.0191002	0.555374	0.411922	20
	NRM	-1.3131	0.560331	0.27 (0.09-0.81)	0.0191067	0.555374	0.0324289	3
	STK36	-0.3914	0.167099	0.68 (0.49-0.94)	0.0191642	0.555535	0.0169584	13
	RP11-38P22.2	-1.00164	0.427696	0.37 (0.16-0.85)	0.0191833	0.555535	0.362074	13
	RAB11B	1.20952	0.517132	3.35 (1.22-9.24)	0.0193411	0.559068	0.110233	20
	HTRA1	0.298886	0.127867	1.35 (1.05-1.73)	0.0194143	0.559116	0.273545	20
	PIK3C3	0.184688	0.0790479	1.2 (1.03-1.4)	0.0194702	0.559267	0.918206	20
	ZNF438	-0.404214	0.173036	0.67 (0.48-0.94)	0.019491	0.559267	0.0625793	20
	ADAM1B	-0.213089	0.0913865	0.81 (0.68-0.97)	0.0197147	0.564649	0.319944	19
	RP11-631N16.2	-0.525658	0.225549	0.59 (0.38-0.92)	0.0197761	0.564649	0.570967	20
	SPATA32	0.28712	0.123208	1.33 (1.05-1.7)	0.0197869	0.564649	0.366783	20
	RP11-261C10.7	0.115894	0.0497802	1.12 (1.02-1.24)	0.0199065	0.567026	0.608287	20
	JKAMP	0.187006	0.0803644	1.21 (1.03-1.41)	0.0199665	0.567702	0.215458	20
	MAPKBP1	0.387045	0.166476	1.47 (1.06-2.04)	0.0200754	0.569763	0.0967539	20
	LAMTOR5	-0.263768	0.113549	0.77 (0.61-0.96)	0.0201822	0.571756	0.0230667	20
	SETD1A	0.544266	0.234396	1.72 (1.09-2.73)	0.0202331	0.572161	0.0134732	20
	ZNF813	-0.42008	0.180987	0.66 (0.46-0.94)	0.0202838	0.57256	0.0968969	20
	RRAD	-0.417331	0.17999	0.66 (0.46-0.94)	0.0204148	0.574425	0.246564	13
	GADD45B	0.285061	0.122952	1.33 (1.05-1.69)	0.0204233	0.574425	0.837357	20
	BACH1-AS1	-0.324387	0.140035	0.72 (0.55-0.95)	0.020533	0.576473	0.113066	20
	FAM98B	-0.625359	0.270122	0.54 (0.32-0.91)	0.0206074	0.577524	0.0965762	20
	RP11-58A11.2	-0.432094	0.186769	0.65 (0.45-0.94)	0.0206938	0.578096	0.0469282	20
	CDCA7L	-0.247656	0.107054	0.78 (0.63-0.96)	0.0207017	0.578096	0.883948	20
	SBF2-AS1	-0.123036	0.0532099	0.88 (0.8-0.98)	0.0207628	0.578141	0.0938626	20
	TRERF1	0.373893	0.161729	1.45 (1.06-2)	0.0207861	0.578141	0.298346	20
	OBFC1	-0.312807	0.13534	0.73 (0.56-0.95)	0.0208179	0.578141	0.789657	20
	RP11-467H10.1	-0.177449	0.0767956	0.84 (0.72-0.97)	0.0208512	0.578141	0.618806	20
	ZNF416	-1.56899	0.680126	0.21 (0.05-0.79)	0.0210598	0.58094	0.840288	15
	PTPN11	-0.415457	0.180135	0.66 (0.46-0.94)	0.02109	0.58094	0.0196354	17
	TUBA1B	0.737911	0.320006	2.09 (1.12-3.92)	0.0211147	0.58094	0.623666	20
	ZNF823	-0.263016	0.114081	0.77 (0.61-0.96)	0.0211379	0.58094	0.35849	18
	CYP27A1	0.07392	0.0320807	1.08 (1.01-1.15)	0.0212121	0.581447	0.368198	20
	VEZF1	0.766222	0.332676	2.15 (1.12-4.13)	0.021267	0.581447	0.31024	20
	EIF2B3	-1.03247	0.448279	0.36 (0.15-0.86)	0.0212679	0.581447	0.0587526	20
	ZNF681	-0.541956	0.235391	0.58 (0.37-0.92)	0.0213144	0.581637	0.139293	20
	STARD7-AS1	-1.26777	0.551268	0.28 (0.1-0.83)	0.0214638	0.583093	0.47868	20
	RP11-541N10.3	-0.438156	0.190614	0.65 (0.44-0.94)	0.0215244	0.583093	0.940516	20
	PARP16	0.166524	0.0724554	1.18 (1.02-1.36)	0.0215446	0.583093	0.796446	20
	CMTR1	-0.626469	0.272627	0.53 (0.31-0.91)	0.0215675	0.583093	0.569767	20
	PARVA	0.510751	0.222305	1.67 (1.08-2.58)	0.0215892	0.583093	0.310773	18
	RP11-452K12.7	0.463112	0.201698	1.59 (1.07-2.36)	0.021672	0.584321	0.2674	20
	SAV1	0.335236	0.146128	1.4 (1.05-1.86)	0.0217834	0.585306	0.338228	20
	UBE2E1	0.96878	0.422475	2.63 (1.15-6.03)	0.021842	0.585527	0.889648	20
	BAX	0.278202	0.121599	1.32 (1.04-1.68)	0.0221453	0.589538	0.0778693	20
	TRAF1	-0.317027	0.138603	0.73 (0.56-0.96)	0.0221777	0.589538	0.127229	20
	TTC39B	-0.0930399	0.0406898	0.91 (0.84-0.99)	0.0222211	0.589538	0.994569	20
	SUCO	-0.886129	0.387644	0.41 (0.19-0.88)	0.022258	0.589538	0.989699	20
	RP11-532F12.5	-0.672273	0.294093	0.51 (0.29-0.91)	0.0222588	0.589538	0.880683	20
	MAPKAPK5	-0.273703	0.119781	0.76 (0.6-0.96)	0.0223105	0.589538	0.0224338	20
	CRYBB3	1.02527	0.448801	2.79 (1.16-6.72)	0.0223441	0.589538	0.0905151	20
	NDUFA2	0.188494	0.0825496	1.21 (1.03-1.42)	0.0224066	0.589538	0.351775	20
	PRKAG3	0.496681	0.217555	1.64 (1.07-2.52)	0.0224297	0.589538	0.275707	20
	AC026740.1	0.197086	0.0863292	1.22 (1.03-1.44)	0.022433	0.589538	0.620677	20
	AC016735.2	-0.320425	0.140369	0.73 (0.55-0.96)	0.0224459	0.589538	0.21052	20
	POLB	-0.338743	0.148452	0.71 (0.53-0.95)	0.0224988	0.589538	0.0666702	20
	RP11-7F17.3	0.252129	0.110517	1.29 (1.04-1.6)	0.0225277	0.589538	0.848719	20
	IK	-0.278457	0.122087	0.76 (0.6-0.96)	0.0225601	0.589538	0.371147	20
	SMARCA4	-0.401084	0.175889	0.67 (0.47-0.95)	0.0225883	0.589538	0.195018	20
	C7orf31	-0.721732	0.316661	0.49 (0.26-0.9)	0.0226554	0.589538	0.52545	19
	NAA25	-0.339237	0.148881	0.71 (0.53-0.95)	0.0226921	0.589538	0.0438043	17
	AC010733.5	0.413199	0.181344	1.51 (1.06-2.16)	0.0226948	0.589538	0.889366	20
	TTLL4	0.305008	0.133947	1.36 (1.04-1.76)	0.022782	0.590822	0.140032	20
	CTD-2619J13.19	0.249333	0.109558	1.28 (1.04-1.59)	0.022857	0.591253	0.947564	20
	SGK223	0.424976	0.186826	1.53 (1.06-2.21)	0.0229229	0.591253	0.607966	20
	CWC27	-0.831517	0.365696	0.44 (0.21-0.89)	0.0229784	0.591253	0.183939	20
	FOXQ1	0.278545	0.122591	1.32 (1.04-1.68)	0.0230774	0.591253	0.400256	6
	TRIM61	-0.271434	0.119613	0.76 (0.6-0.96)	0.0232514	0.591253	0.926295	11
	IPP	0.192012	0.0846408	1.21 (1.03-1.43)	0.0232953	0.591253	0.952525	13
	PLD4	0.314393	0.138612	1.37 (1.04-1.8)	0.0233195	0.591253	0.855374	20
	SH3TC2	-0.771763	0.340349	0.46 (0.24-0.9)	0.0233559	0.591253	0.305817	20
	RP13-516M14.1	0.185498	0.0818844	1.2 (1.03-1.41)	0.0234903	0.591253	0.237198	20
	RN7SL737P	0.43437	0.191756	1.54 (1.06-2.25)	0.0234986	0.591253	0.0403235	20
	NUDT1	-0.284921	0.125791	0.75 (0.59-0.96)	0.0235103	0.591253	0.873841	20
	POLR2L	0.462145	0.204074	1.59 (1.06-2.37)	0.0235374	0.591253	0.240269	20
	ADAMDEC1	-0.295522	0.130497	0.74 (0.58-0.96)	0.0235376	0.591253	0.981053	20
	EFHC1	0.444517	0.196379	1.56 (1.06-2.29)	0.0236012	0.591253	0.877269	20
	SH2D1B	-0.442286	0.19544	0.64 (0.44-0.94)	0.0236338	0.591253	0.343378	20
	AP1G1	-0.733927	0.324533	0.48 (0.25-0.91)	0.0237292	0.591253	0.223697	20
	ANXA2	0.269027	0.119014	1.31 (1.04-1.65)	0.0237923	0.591253	0.0133193	20
	ZDHHC4	-0.116767	0.051684	0.89 (0.8-0.98)	0.0238676	0.591253	0.893737	20
	EP400NL	0.255301	0.113041	1.29 (1.03-1.61)	0.0239158	0.591253	0.63447	20
	KCNMA1	-0.12273	0.0543779	0.88 (0.8-0.98)	0.0240087	0.591253	0.37237	20
	RP11-678G14.3	0.0629392	0.0278979	1.06 (1.01-1.12)	0.0240674	0.591253	0.207761	20
	ZNF525	-0.222938	0.0988218	0.8 (0.66-0.97)	0.0240733	0.591253	0.0768488	20
	CSTP1	-0.369292	0.163715	0.69 (0.5-0.95)	0.0240894	0.591253	0.0760679	20
	RP11-420K14.2	0.0688862	0.0305398	1.07 (1.01-1.14)	0.0240946	0.591253	0.137395	20
	ZNF493	0.15914	0.0705743	1.17 (1.02-1.35)	0.0241375	0.591253	0.0189792	20
	RP11-678G14.4	0.084258	0.0373763	1.09 (1.01-1.17)	0.0241764	0.591253	0.100195	20
	RNF152	-1.29023	0.572349	0.28 (0.09-0.84)	0.0241792	0.591253	0.867067	20
	MRPL13	-0.705939	0.313224	0.49 (0.27-0.91)	0.0242099	0.591253	0.182909	20
	CTD-2561J22.5	0.0921441	0.0408885	1.1 (1.01-1.19)	0.0242247	0.591253	0.0427448	20
	HSPH1	0.33097	0.146943	1.39 (1.04-1.86)	0.0242986	0.591253	0.905912	20
	NIP7	-0.221694	0.0984273	0.8 (0.66-0.97)	0.0242996	0.591253	0.403902	20
	ADAM1A	0.10655	0.0473104	1.11 (1.01-1.22)	0.0243135	0.591253	0.017337	20
	CMTR2	0.141075	0.0626436	1.15 (1.02-1.3)	0.0243208	0.591253	0.769159	20
	C1QB	0.149114	0.0662414	1.16 (1.02-1.32)	0.0243811	0.591253	0.282297	20
	ZNF708	0.251207	0.111642	1.29 (1.03-1.6)	0.0244418	0.591253	0.373577	20
	HEATR2	-0.243878	0.108408	0.78 (0.63-0.97)	0.0244719	0.591253	0.152115	20
	RP11-542M13.3	-0.15286	0.0679894	0.86 (0.75-0.98)	0.0245573	0.591253	0.23472	20
	PHKG1	-0.225706	0.100411	0.8 (0.66-0.97)	0.0245883	0.591253	0.451167	20
	PMS2	-0.409927	0.182442	0.66 (0.46-0.95)	0.0246469	0.591253	0.10044	20
	AC016735.1	-0.389094	0.173196	0.68 (0.48-0.95)	0.0246682	0.591253	0.237125	20
	RP11-389C8.2	-1.01807	0.453212	0.36 (0.15-0.88)	0.0246817	0.591253	0.467128	20
	AC000123.4	-0.225712	0.100483	0.8 (0.66-0.97)	0.0246868	0.591253	0.619556	20
	ZNF888	-0.445359	0.198287	0.64 (0.43-0.94)	0.0247022	0.591253	0.120066	20
	RP11-327F22.2	0.166006	0.0739217	1.18 (1.02-1.36)	0.0247234	0.591253	0.0406974	20
	ZFYVE1	-0.837603	0.37304	0.43 (0.21-0.9)	0.024746	0.591253	0.90609	20
	TTC32	-0.103842	0.0462526	0.9 (0.82-0.99)	0.024761	0.591253	0.89309	20
	ZNF208	0.245976	0.109592	1.28 (1.03-1.59)	0.0248025	0.591253	0.244706	20
	TMX3	0.239134	0.106596	1.27 (1.03-1.57)	0.0248736	0.591976	0.114776	20
	VAMP3	-0.226007	0.100795	0.8 (0.65-0.97)	0.0249452	0.591976	0.124026	20
	LCP1	0.339655	0.151525	1.4 (1.04-1.89)	0.0249892	0.591976	0.889572	20
	CACYBP	1.1837	0.528411	3.27 (1.16-9.2)	0.0250835	0.591976	0.399052	19
	ARHGAP23	1.01187	0.451744	2.75 (1.13-6.67)	0.0250963	0.591976	0.356741	20
	RP11-649A18.12	0.21538	0.0961769	1.24 (1.03-1.5)	0.0251288	0.591976	0.0888822	20
	C1orf50	1.06181	0.47418	2.89 (1.14-7.32)	0.0251392	0.591976	0.302042	20
	WAC-AS1	-0.0931841	0.0416209	0.91 (0.84-0.99)	0.0251637	0.591976	0.198815	20
	IKBKB	0.457875	0.204524	1.58 (1.06-2.36)	0.0251735	0.591976	0.0933545	20
	PRPSAP2	0.268741	0.120075	1.31 (1.03-1.66)	0.0252143	0.592044	0.781384	20
	RP11-246A10.1	0.616569	0.275717	1.85 (1.08-3.18)	0.0253361	0.594012	0.781654	19
	LPL	-0.152871	0.068397	0.86 (0.75-0.98)	0.0254138	0.594943	0.0385135	20
	CLPX	0.964141	0.4316	2.62 (1.13-6.11)	0.0254912	0.595861	0.943109	20
	DYNC1H1	0.778291	0.348715	2.18 (1.1-4.31)	0.0256225	0.598037	0.962218	20
	VN1R83P	0.229557	0.103044	1.26 (1.03-1.54)	0.0258966	0.603533	0.177237	20
	BATF2	-1.32995	0.59759	0.26 (0.08-0.85)	0.026046	0.60589	0.431119	8
	AC007382.1	0.543487	0.244254	1.72 (1.07-2.78)	0.0260752	0.60589	0.149077	20
	WBSCR27	-0.0692428	0.0311363	0.93 (0.88-0.99)	0.0261579	0.60691	0.365542	20
	SIGLEC10	0.276	0.124149	1.32 (1.03-1.68)	0.0262067	0.607141	0.051643	20
	IGKV1D-8	-0.311209	0.140041	0.73 (0.56-0.96)	0.0262648	0.607587	0.558583	20
	RMDN3	0.219521	0.0988687	1.25 (1.03-1.51)	0.0263968	0.608961	0.390292	20
	GXYLT1	0.27995	0.12609	1.32 (1.03-1.69)	0.0264021	0.608961	0.0865196	20
	ZNF738	0.150165	0.0678117	1.16 (1.02-1.33)	0.0267982	0.61589	0.0987399	20
	AC008984.2	-0.161701	0.0730475	0.85 (0.74-0.98)	0.0268536	0.61589	0.3236	20
	DENND2D	-0.335425	0.151637	0.72 (0.53-0.96)	0.0269642	0.61589	0.110039	20
	DTNB	-0.256916	0.116239	0.77 (0.62-0.97)	0.027089	0.61589	0.135329	20
	DR1	-0.129369	0.0585877	0.88 (0.78-0.99)	0.0272354	0.61589	0.766017	20
	ANKH	-0.206419	0.0934911	0.81 (0.68-0.98)	0.0272509	0.61589	0.761429	20
	AP001046.5	0.154375	0.0699413	1.17 (1.02-1.34)	0.0272997	0.61589	0.123796	20
	CACFD1	-0.348409	0.157899	0.71 (0.52-0.96)	0.0273471	0.61589	0.0738955	20
	FAM185BP	-0.269241	0.122072	0.76 (0.6-0.97)	0.0274128	0.61589	0.15007	20
	UAP1L1	-0.0885201	0.0401471	0.92 (0.85-0.99)	0.0274613	0.61589	0.766117	20
	RP11-428G5.5	-0.11386	0.0516403	0.89 (0.81-0.99)	0.0274635	0.61589	0.047756	20
	ZBTB7C	0.463846	0.210388	1.59 (1.05-2.4)	0.0274739	0.61589	0.825165	20
	SAPCD2	-0.0834977	0.0378772	0.92 (0.85-0.99)	0.0274939	0.61589	0.654934	20
	ZNF85	-0.193124	0.0876723	0.82 (0.69-0.98)	0.0276089	0.61589	0.922345	5
	NRDE2	-0.162593	0.0738171	0.85 (0.74-0.98)	0.0276194	0.61589	0.73716	20
	GSTO1	0.336051	0.152576	1.4 (1.04-1.89)	0.0276288	0.61589	0.25745	20
	ADAM28	-0.31773	0.144278	0.73 (0.55-0.97)	0.0276511	0.61589	0.985453	20
	PTPRS	-0.728421	0.330818	0.48 (0.25-0.92)	0.027674	0.61589	0.872979	20
	ENTPD2	-0.217589	0.0988923	0.8 (0.66-0.98)	0.0277884	0.61589	0.82049	20
	OXCT2	-0.336812	0.15317	0.71 (0.53-0.96)	0.0278819	0.61589	0.55764	15
	LRFN4	0.18652	0.0848749	1.21 (1.02-1.42)	0.0279785	0.61589	0.0268573	20
	AC017076.5	0.0948548	0.0431701	1.1 (1.01-1.2)	0.0280036	0.61589	0.868394	12
	SLC26A1	-0.35725	0.162593	0.7 (0.51-0.96)	0.0280057	0.61589	0.0464645	20
	RP11-85F14.5	-0.0990377	0.0450878	0.91 (0.83-0.99)	0.0280524	0.61589	0.154146	20
	CASP9	-0.188954	0.0860309	0.83 (0.7-0.98)	0.0280672	0.61589	0.119343	20
	FTL	0.647875	0.295025	1.91 (1.07-3.41)	0.0280919	0.61589	0.1991	20
	PKHD1L1	-0.524684	0.238929	0.59 (0.37-0.95)	0.0280927	0.61589	0.429898	20
	LILRA4	-0.782444	0.35651	0.46 (0.23-0.92)	0.0281828	0.61589	0.431359	20
	WNT3	-0.569161	0.259342	0.57 (0.34-0.94)	0.0281899	0.61589	0.0340131	20
	RFTN2	0.508574	0.231797	1.66 (1.06-2.62)	0.0282321	0.61589	0.951209	20
	ZCCHC2	-0.256417	0.116914	0.77 (0.62-0.97)	0.0282917	0.61589	0.297549	20
	TBC1D15	-0.266122	0.121377	0.77 (0.6-0.97)	0.028342	0.61589	0.440069	20
	SNPH	0.145211	0.0662395	1.16 (1.02-1.32)	0.0283647	0.61589	0.985518	20
	NUDT16L1	0.800176	0.36512	2.23 (1.09-4.55)	0.0284124	0.61589	0.710506	20
	CLPB	-0.73608	0.335889	0.48 (0.25-0.93)	0.0284204	0.61589	0.995581	20
	PDF	-0.362318	0.165434	0.7 (0.5-0.96)	0.0285171	0.61589	0.462044	20
	RP11-685N10.1	-0.077608	0.0354359	0.93 (0.86-0.99)	0.0285174	0.61589	0.760931	20
	RBBP6	0.482778	0.220466	1.62 (1.05-2.5)	0.0285384	0.61589	0.0633179	20
	LZTR1	-0.146806	0.0670572	0.86 (0.76-0.98)	0.0285777	0.61589	0.229536	20
	LINC00487	0.280529	0.128146	1.32 (1.03-1.7)	0.028587	0.61589	0.785631	9
	DDIT4L	-0.619827	0.28314	0.54 (0.31-0.94)	0.0285884	0.61589	0.539458	20
	CSNK1G3	-0.521223	0.238108	0.59 (0.37-0.95)	0.0285955	0.61589	0.0103383	20
	YARS2	0.86629	0.395842	2.38 (1.09-5.17)	0.0286352	0.61589	0.530188	20
	RP11-556E13.1	0.577978	0.264102	1.78 (1.06-2.99)	0.0286355	0.61589	0.773075	12
	RP11-44N21.1	-0.473866	0.216534	0.62 (0.41-0.95)	0.0286394	0.61589	0.786733	20
	CYP4F3	-0.207714	0.0949338	0.81 (0.67-0.98)	0.0286707	0.61589	0.246845	20
	CLDN4	-0.481705	0.220215	0.62 (0.4-0.95)	0.0287111	0.61589	0.461446	20
	ARFGEF1	-0.919696	0.420964	0.4 (0.17-0.91)	0.0289083	0.619256	0.894057	20
	MITF	0.91035	0.416788	2.49 (1.1-5.63)	0.0289472	0.619256	0.276379	20
	PCGF2	-0.303587	0.139047	0.74 (0.56-0.97)	0.0290104	0.61976	0.185927	20
	LINC00482	-0.242009	0.110948	0.79 (0.63-0.98)	0.0291623	0.621396	0.829104	20
	ACAD10	-0.766316	0.351323	0.46 (0.23-0.93)	0.0291664	0.621396	0.0727729	16
	RAB8B	1.07123	0.491441	2.92 (1.11-7.65)	0.0292741	0.622499	0.0805286	20
	RN7SL600P	0.531353	0.24384	1.7 (1.05-2.74)	0.0293238	0.622499	0.0219092	20
	PRTN3	0.233227	0.107045	1.26 (1.02-1.56)	0.029349	0.622499	0.829373	20
	BCAT2	0.253118	0.116218	1.29 (1.03-1.62)	0.0294095	0.622499	0.293299	20
	CTC-265F19.3	0.451408	0.207276	1.57 (1.05-2.36)	0.0294204	0.622499	0.509274	6
	ANKRD28	0.143644	0.0659762	1.15 (1.01-1.31)	0.0294653	0.622499	0.790816	20
	B4GALT6	-0.436548	0.200548	0.65 (0.44-0.96)	0.0294969	0.622499	0.729409	20
	LNP1	0.505894	0.232546	1.66 (1.05-2.62)	0.029596	0.62375	0.323627	20
	ZFHX3	-0.443013	0.20383	0.64 (0.43-0.96)	0.0297468	0.625577	0.446721	20
	RP11-278C7.1	-0.572067	0.263426	0.56 (0.34-0.95)	0.0298825	0.625577	0.293019	20
	RNF175	-0.213021	0.0981611	0.81 (0.67-0.98)	0.0299978	0.625577	0.402723	20
	LPHN1	0.315936	0.145607	1.37 (1.03-1.82)	0.0300228	0.625577	0.075661	20
	RP11-534L20.5	-0.0625532	0.0288328	0.94 (0.89-0.99)	0.0300438	0.625577	0.576546	20
	TMEM8B	0.444433	0.204902	1.56 (1.04-2.33)	0.0300827	0.625577	0.159022	20
	WBSCR22	-0.156738	0.0722659	0.85 (0.74-0.99)	0.0300892	0.625577	0.460443	20
	GGA3	1.02968	0.47476	2.8 (1.1-7.1)	0.0300941	0.625577	0.565847	20
	MMS19	-0.420885	0.194065	0.66 (0.45-0.96)	0.0300992	0.625577	0.165063	20
	EDARADD	-0.225233	0.103892	0.8 (0.65-0.98)	0.0301621	0.625577	0.851116	6
	SIGLEC18P	-0.174845	0.0806836	0.84 (0.72-0.98)	0.0302318	0.626178	0.253491	20
	RNF150	0.128353	0.0592656	1.14 (1.01-1.28)	0.0303318	0.627418	0.420042	20
	BRIP1	0.755859	0.349255	2.13 (1.07-4.22)	0.0304486	0.628284	0.610326	20
	LILRA3	-0.061523	0.0284585	0.94 (0.89-0.99)	0.0306302	0.628284	0.991522	20
	GCH1	-0.200839	0.0929483	0.82 (0.68-0.98)	0.0307139	0.628284	0.689504	20
	ACAP1	-0.118334	0.0547659	0.89 (0.8-0.99)	0.030716	0.628284	0.829991	20
	MFHAS1	0.26439	0.122375	1.3 (1.02-1.66)	0.0307343	0.628284	0.800856	20
	CTC-548K16.6	-0.192081	0.0889265	0.83 (0.69-0.98)	0.0307725	0.628284	0.272055	20
	CTD-2576D5.4	-0.481633	0.222999	0.62 (0.4-0.96)	0.0307879	0.628284	0.692997	6
	RNF215	0.515548	0.238751	1.67 (1.05-2.67)	0.0308226	0.628284	0.0137745	20
	NFKB1	0.329038	0.152434	1.39 (1.03-1.87)	0.0308845	0.628284	0.537005	20
	LY96	-0.18339	0.0849685	0.83 (0.7-0.98)	0.0309022	0.628284	0.490056	20
	MLLT6	-0.443336	0.205491	0.64 (0.43-0.96)	0.030971	0.628284	0.120874	20
	PDLIM1	0.294327	0.136533	1.34 (1.03-1.75)	0.0311054	0.628284	0.426432	20
	MIER2	0.739517	0.343074	2.09 (1.07-4.1)	0.0311177	0.628284	0.0324538	20
	KCTD11	0.275783	0.127955	1.32 (1.03-1.69)	0.0311379	0.628284	0.827417	20
	LMTK2	-0.315919	0.146607	0.73 (0.55-0.97)	0.0311719	0.628284	0.221328	20
	ACTR1B	-0.153345	0.0711654	0.86 (0.75-0.99)	0.0311797	0.628284	0.124336	20
	PAQR3	-0.779954	0.362013	0.46 (0.23-0.93)	0.0312014	0.628284	0.0565178	20
	NOP14	0.601862	0.279381	1.83 (1.06-3.16)	0.0312192	0.628284	0.755454	20
	VASH2	-1.05066	0.487865	0.35 (0.13-0.91)	0.0312732	0.628284	0.217949	20
	ALG10	0.223258	0.103672	1.25 (1.02-1.53)	0.0312799	0.628284	0.44336	8
	DNAJC17	-0.479495	0.222832	0.62 (0.4-0.96)	0.0314117	0.628284	0.714706	20
	TRBV29-1	0.0938964	0.0436431	1.1 (1.01-1.2)	0.0314398	0.628284	0.15469	20
	CMTM3	-0.271937	0.126399	0.76 (0.59-0.98)	0.0314437	0.628284	0.378381	20
	RP11-767N6.7	0.50508	0.234787	1.66 (1.05-2.63)	0.0314584	0.628284	0.920861	13
	DNAJC30	-0.318055	0.147972	0.73 (0.54-0.97)	0.0316005	0.628856	0.277695	20
	ARID5A	-0.307522	0.143089	0.74 (0.56-0.97)	0.0316217	0.628856	0.369971	20
	C21orf91	-0.512708	0.23861	0.6 (0.38-0.96)	0.0316558	0.628856	0.176027	16
	OTUD3	-0.313515	0.145942	0.73 (0.55-0.97)	0.0316962	0.628856	0.465496	20
	AC147651.4	-0.888682	0.413747	0.41 (0.18-0.93)	0.0317228	0.628856	0.13818	20
	SARS2	-0.106168	0.0494309	0.9 (0.82-0.99)	0.0317283	0.628856	0.839922	20
	RP11-539L10.3	-0.104108	0.0485071	0.9 (0.82-0.99)	0.0318543	0.630204	0.281549	20
	VPS4A	0.700951	0.326705	2.02 (1.06-3.82)	0.0319118	0.630204	0.167408	20
	SS18	1.03812	0.483869	2.82 (1.09-7.29)	0.0319172	0.630204	0.508138	20
	ZFYVE19	0.112539	0.0524802	1.12 (1.01-1.24)	0.0320008	0.631056	0.72297	20
	TK2	-0.133148	0.0622002	0.88 (0.77-0.99)	0.0323039	0.63593	0.786849	20
	APC	0.746357	0.348854	2.11 (1.06-4.18)	0.032399	0.63593	0.295074	20
	BCL2L15	0.620259	0.289941	1.86 (1.05-3.28)	0.0324147	0.63593	0.129857	20
	RAB14	0.257577	0.120421	1.29 (1.02-1.64)	0.0324377	0.63593	0.121135	20
	DCTN1	0.559388	0.261624	1.75 (1.05-2.92)	0.0325052	0.63593	0.576502	10
	LAG3	-0.889201	0.416002	0.41 (0.18-0.93)	0.032558	0.63593	0.519388	20
	ARMC5	-0.445705	0.208557	0.64 (0.43-0.96)	0.0325907	0.63593	0.180535	20
	PLTP	0.104712	0.0490035	1.11 (1.01-1.22)	0.0326125	0.63593	0.10404	20
	MAST2	0.457948	0.214314	1.58 (1.04-2.41)	0.0326139	0.63593	0.858658	15
	ZC3HAV1L	-0.729198	0.341483	0.48 (0.25-0.94)	0.0327295	0.63739	0.335286	19
	POLR3H	0.870609	0.407833	2.39 (1.07-5.31)	0.032784	0.637657	0.219296	20
	HIST1H2AC	-0.728591	0.341581	0.48 (0.25-0.94)	0.0329249	0.637697	0.32468	20
	ZNHIT6	0.211033	0.0989432	1.23 (1.02-1.5)	0.0329351	0.637697	0.593062	20
	NBPF14	-0.44398	0.208358	0.64 (0.43-0.97)	0.0331011	0.639157	0.239702	17
	CD200R1L	0.220848	0.103652	1.25 (1.02-1.53)	0.0331168	0.639157	0.775147	20
	TRAJ32	-1.36478	0.640653	0.26 (0.07-0.9)	0.0331473	0.639157	0.376255	10
	CTD-2203K17.1	-0.0872724	0.0409826	0.92 (0.85-0.99)	0.0332128	0.639253	0.684147	20
	ZNF543	-0.236039	0.110865	0.79 (0.64-0.98)	0.0332491	0.639253	0.546128	20
	RP11-218M22.1	0.0812977	0.0381985	1.08 (1.01-1.17)	0.0333127	0.639253	0.915661	20
	DOK2	0.152313	0.0715843	1.16 (1.01-1.34)	0.0333589	0.639253	0.126636	20
	SP140L	-0.091204	0.042881	0.91 (0.84-0.99)	0.0334277	0.639253	0.651429	20
	RP11-78O7.2	-0.174366	0.0819893	0.84 (0.72-0.99)	0.0334462	0.639253	0.61388	20
	P2RY2	0.243606	0.114572	1.28 (1.02-1.6)	0.0334844	0.639253	0.885821	20
	RPL15	1.27927	0.601716	3.59 (1.11-11.69)	0.0334999	0.639253	0.633918	20
	ZNF665	0.360686	0.169671	1.43 (1.03-2)	0.0335201	0.639253	0.823057	20
	EVC2	0.558907	0.263059	1.75 (1.04-2.93)	0.0336164	0.640309	0.766315	20
	RP11-800A3.4	0.153744	0.0724748	1.17 (1.01-1.34)	0.0338927	0.642811	0.919994	20
	THOC1	-0.927386	0.437221	0.4 (0.17-0.93)	0.033914	0.642811	0.599693	20
	DNAH6	0.270605	0.127613	1.31 (1.02-1.68)	0.0339624	0.642811	0.899844	20
	RP11-767N6.2	-0.147437	0.0695308	0.86 (0.75-0.99)	0.0339677	0.642811	0.929765	16
	PACS1	0.298988	0.141105	1.35 (1.02-1.78)	0.0340981	0.642811	0.798409	20
	MED20	-0.404498	0.190903	0.67 (0.46-0.97)	0.0341018	0.642811	0.080202	20
	GFRA2	0.136065	0.0642323	1.15 (1.01-1.3)	0.0341477	0.642811	0.117818	20
	PLCL1	-0.121925	0.0576102	0.89 (0.79-0.99)	0.034313	0.642811	0.363264	20
	TCEA2	0.38336	0.181144	1.47 (1.03-2.09)	0.0343173	0.642811	0.0536773	20
	ITLN1	-0.13811	0.0652631	0.87 (0.77-0.99)	0.0343279	0.642811	0.556114	20
	AIM1L	0.608708	0.287644	1.84 (1.05-3.23)	0.0343293	0.642811	0.9858	20
	AC027601.1	-0.457528	0.216243	0.63 (0.41-0.97)	0.034361	0.642811	0.618602	20
	REV1	-0.248771	0.117617	0.78 (0.62-0.98)	0.0344221	0.642811	0.312299	20
	ZC3H6	-0.509663	0.240973	0.6 (0.37-0.96)	0.0344281	0.642811	0.0955531	20
	RPL22	-0.731086	0.345802	0.48 (0.24-0.95)	0.0345003	0.642811	0.809075	15
	TEC	0.840055	0.397371	2.32 (1.06-5.05)	0.0345126	0.642811	0.344309	20
	TGFB1I1	-0.681798	0.322518	0.51 (0.27-0.95)	0.0345164	0.642811	0.430592	20
	CRB2	-0.570765	0.269995	0.57 (0.33-0.96)	0.0345169	0.642811	0.457845	20
	MESP1	-0.224979	0.106431	0.8 (0.65-0.98)	0.0345288	0.642811	0.560789	20
	TTLL12	-0.155323	0.0735105	0.86 (0.74-0.99)	0.0346059	0.64348	0.283876	20
	MFSD6	-0.0982165	0.0465048	0.91 (0.83-0.99)	0.0346894	0.643703	0.276192	20
	CD46	0.971364	0.459961	2.64 (1.07-6.51)	0.0347002	0.643703	0.693051	20
	MLF2	-0.448021	0.212397	0.64 (0.42-0.97)	0.0349134	0.644057	0.159522	19
	RABGAP1L	-0.274156	0.129984	0.76 (0.59-0.98)	0.034931	0.644057	0.0104017	20
	DNAJC5	-0.555081	0.263194	0.57 (0.34-0.96)	0.0349434	0.644057	0.423129	20
	VN1R82P	0.546086	0.258958	1.73 (1.04-2.87)	0.0349636	0.644057	0.231531	20
	DDX23	-0.364356	0.172816	0.69 (0.5-0.97)	0.035001	0.644057	0.0322667	20
	FAM102A	-0.334315	0.158572	0.72 (0.52-0.98)	0.0350056	0.644057	0.716401	20
	SS18L1	-0.54333	0.258024	0.58 (0.35-0.96)	0.0352274	0.646913	0.4063	20
	RP11-809O17.1	0.0653739	0.0310487	1.07 (1-1.13)	0.0352456	0.646913	0.343066	20
	NONOP2	1.069	0.508019	2.91 (1.08-7.88)	0.0353573	0.648204	0.318588	20
	BLOC1S4	0.728907	0.346678	2.07 (1.05-4.09)	0.0355056	0.648608	0.734992	14
	RASGRP1	0.589789	0.280514	1.8 (1.04-3.13)	0.0355067	0.648608	0.0651187	20
	PAX8-AS1	-0.0799776	0.0380437	0.92 (0.86-0.99)	0.0355308	0.648608	0.343954	20
	RTN2	-0.358335	0.170466	0.7 (0.5-0.98)	0.0355453	0.648608	0.609676	20
	ALDOC	-0.231502	0.11023	0.79 (0.64-0.98)	0.0357133	0.650914	0.773305	20
	P2RY1	-1.10698	0.527425	0.33 (0.12-0.93)	0.0358315	0.651579	0.0811068	19
	ENG	0.21313	0.101563	1.24 (1.01-1.51)	0.035861	0.651579	0.254084	20
	XPO7	0.512838	0.244418	1.67 (1.03-2.7)	0.0358873	0.651579	0.157641	20
	TRAV4	-0.121636	0.0579887	0.89 (0.79-0.99)	0.035942	0.651579	0.0419488	20
	SLC4A5	-0.498179	0.237522	0.61 (0.38-0.97)	0.0359581	0.651579	0.815028	10
	GPR27	-0.281415	0.134271	0.75 (0.58-0.98)	0.0360929	0.652402	0.486602	20
	TTC39C	-0.177879	0.0848912	0.84 (0.71-0.99)	0.0361373	0.652402	0.24814	20
	THBS3	0.105479	0.0503469	1.11 (1.01-1.23)	0.0361668	0.652402	0.574743	20
	AKAP10	0.0969164	0.0462607	1.1 (1.01-1.21)	0.0361704	0.652402	0.834109	20
	JAM2	-0.51509	0.245944	0.6 (0.37-0.97)	0.0362301	0.652726	0.959842	20
	GYPC	0.204802	0.0978149	1.23 (1.01-1.49)	0.0362801	0.652874	0.236512	18
	TRIM24	-0.142846	0.0682727	0.87 (0.76-0.99)	0.0364134	0.654521	0.615461	20
	DHRS7	0.187401	0.0896274	1.21 (1.01-1.44)	0.0365379	0.656004	0.654643	20
	NPTXR	-0.221786	0.106165	0.8 (0.65-0.99)	0.0367012	0.656149	0.618138	20
	FGFR2	-0.141163	0.0676231	0.87 (0.76-0.99)	0.0368428	0.656149	0.115831	20
	UROD	0.149117	0.0714363	1.16 (1.01-1.34)	0.0368504	0.656149	0.313509	20
	CISD1	-0.076982	0.03688	0.93 (0.86-1)	0.036855	0.656149	0.548723	20
	VIPR2	0.338048	0.161957	1.4 (1.02-1.93)	0.0368637	0.656149	0.159671	20
	RP5-994D16.9	-0.119047	0.0570563	0.89 (0.79-0.99)	0.0369356	0.656149	0.457055	20
	BRPF1	-0.963433	0.461834	0.38 (0.15-0.94)	0.0369695	0.656149	0.620786	10
	RBM34	-1.05963	0.508225	0.35 (0.13-0.94)	0.0370724	0.656149	0.426193	20
	ZNF433	0.746068	0.357843	2.11 (1.05-4.25)	0.0370784	0.656149	0.729695	9
	CD47	0.148287	0.0711324	1.16 (1.01-1.33)	0.0370998	0.656149	0.621492	20
	CDCA5	1.38584	0.664948	4 (1.09-14.72)	0.0371487	0.656149	0.546028	12
	TMEM156	0.181412	0.0870575	1.2 (1.01-1.42)	0.037177	0.656149	0.604644	20
	NINL	-0.246652	0.118377	0.78 (0.62-0.99)	0.0371958	0.656149	0.865265	20
	ZNF271	0.208699	0.100215	1.23 (1.01-1.5)	0.0372953	0.656149	0.397481	20
	LTB	-0.774428	0.371902	0.46 (0.22-0.96)	0.0373109	0.656149	0.025449	20
	SYK	0.126979	0.0610039	1.14 (1.01-1.28)	0.037389	0.656149	0.65926	20
	XPNPEP1	0.157417	0.0756422	1.17 (1.01-1.36)	0.0374271	0.656149	0.0167191	20
	SH3PXD2A	-0.270943	0.130261	0.76 (0.59-0.98)	0.037526	0.657147	0.776984	20
	MRPL39	0.317592	0.152728	1.37 (1.02-1.85)	0.0375753	0.657273	0.720254	20
	RP4-647C14.3	-0.21887	0.105314	0.8 (0.65-0.99)	0.0376853	0.65764	0.252766	20
	FAM169B	-0.353153	0.169978	0.7 (0.5-0.98)	0.0377422	0.65764	0.692526	20
	RP11-288L9.4	0.337575	0.162491	1.4 (1.02-1.93)	0.0377553	0.65764	0.755042	20
	PLEKHA2	-0.372035	0.179113	0.69 (0.49-0.98)	0.037792	0.65764	0.0756038	20
	PDCD6	0.246179	0.118529	1.28 (1.01-1.61)	0.0378065	0.65764	0.52184	20
	RP11-64K12.8	0.396597	0.191116	1.49 (1.02-2.16)	0.0379709	0.658438	0.646942	20
	UBE4A	-0.331306	0.159691	0.72 (0.53-0.98)	0.0380167	0.658438	0.973004	20
	ZNF324B	-0.84943	0.409738	0.43 (0.19-0.95)	0.0381624	0.658438	0.697168	20
	SIRPB1	-0.0807764	0.0389666	0.92 (0.85-1)	0.0381757	0.658438	0.263193	20
	RPL4P1	-0.238942	0.115309	0.79 (0.63-0.99)	0.0382477	0.658438	0.19007	20
	DHFRL1	-0.454467	0.21935	0.63 (0.41-0.98)	0.0382764	0.658438	0.265966	20
	RP11-571M6.8	-0.283687	0.136949	0.75 (0.58-0.98)	0.038314	0.658438	0.325163	20
	CFD	0.0816652	0.0394278	1.09 (1-1.17)	0.0383344	0.658438	0.131157	20
	TDH	-0.57752	0.278829	0.56 (0.32-0.97)	0.0383372	0.658438	0.918987	20
	CLCC1	-0.766837	0.370347	0.46 (0.22-0.96)	0.0383969	0.658438	0.839598	20
	LINC00205	-0.195038	0.0942067	0.82 (0.68-0.99)	0.0384222	0.658438	0.335419	20
	COQ7	-0.257616	0.124435	0.77 (0.61-0.99)	0.038426	0.658438	0.231042	20
	POLR2G	1.41582	0.683914	4.12 (1.08-15.74)	0.0384358	0.658438	0.0278913	5
	CPSF3L	-0.304555	0.14712	0.74 (0.55-0.98)	0.0384419	0.658438	0.388898	20
	RAD54L	-1.2041	0.582678	0.3 (0.1-0.94)	0.0387825	0.660051	0.277628	20
	NDUFS4	0.356677	0.172616	1.43 (1.02-2)	0.0387998	0.660051	0.217016	20
	CENPJ	-1.20015	0.580835	0.3 (0.1-0.94)	0.0388051	0.660051	0.763772	3
	RRN3P3	-0.398457	0.19287	0.67 (0.46-0.98)	0.0388348	0.660051	0.305998	20
	C22orf26	-0.408702	0.197881	0.66 (0.45-0.98)	0.0388858	0.660051	0.0851039	20
	MIR600HG	-0.377061	0.182563	0.69 (0.48-0.98)	0.0388877	0.660051	0.0836481	20
	PLIN1	-0.566011	0.274054	0.57 (0.33-0.97)	0.038892	0.660051	0.399662	20
	KRTCAP2	-0.895032	0.433423	0.41 (0.17-0.96)	0.0389202	0.660051	0.438313	20
	CXCL10	-0.308437	0.149377	0.73 (0.55-0.98)	0.0389402	0.660051	0.229356	20
	SH3TC1	-0.202916	0.0982822	0.82 (0.67-0.99)	0.0389581	0.660051	0.79334	20
	NPIPB11	-0.298315	0.144551	0.74 (0.56-0.99)	0.0390426	0.660132	0.477064	20
	FASTKD2	-0.794166	0.384829	0.45 (0.21-0.96)	0.0390474	0.660132	0.133476	20
	TIMELESS	0.776317	0.376478	2.17 (1.04-4.55)	0.0392031	0.661335	0.0443835	10
	DNAH7	-0.375184	0.182016	0.69 (0.48-0.98)	0.0392777	0.661698	0.407736	20
	RP11-265O12.1	-0.327576	0.159014	0.72 (0.53-0.98)	0.0393944	0.661698	0.839109	20
	INO80	-1.10889	0.538402	0.33 (0.11-0.95)	0.0394366	0.661698	0.0590369	20
	IPMK	-0.11576	0.0562111	0.89 (0.8-0.99)	0.0394583	0.661698	0.464678	20
	ADCY6	-1.1032	0.535743	0.33 (0.12-0.95)	0.0394755	0.661698	0.362336	13
	SAMD8	-1.09058	0.529622	0.34 (0.12-0.95)	0.0394784	0.661698	0.449091	20
	KMO	-0.274888	0.133565	0.76 (0.58-0.99)	0.039582	0.661992	0.376918	20
	PEX11A	-0.240934	0.117073	0.79 (0.62-0.99)	0.0395915	0.661992	0.240596	20
	C12orf79	-0.495788	0.240972	0.61 (0.38-0.98)	0.0396427	0.661992	0.457647	20
	SDF2L1	1.06336	0.517001	2.9 (1.05-7.98)	0.0397077	0.661992	0.0633532	19
	TMEM255B	0.238505	0.116039	1.27 (1.01-1.59)	0.0398417	0.66352	0.777845	20
	SUDS3	0.888637	0.432626	2.43 (1.04-5.68)	0.0399705	0.664694	0.130532	11
	C16orf58	-0.880943	0.428938	0.41 (0.18-0.96)	0.0399973	0.664694	0.964457	20
	MAP3K10	-0.365626	0.178101	0.69 (0.49-0.98)	0.0400802	0.66509	0.851202	20
	ZNF486	0.150151	0.0731554	1.16 (1.01-1.34)	0.0401212	0.66509	0.632286	20
	AC093063.2	0.301226	0.146787	1.35 (1.01-1.8)	0.0401576	0.66509	0.0777049	20
	JHDM1D-AS1	-0.154326	0.0752158	0.86 (0.74-0.99)	0.0401912	0.66509	0.0637377	20
	SGPL1	0.211268	0.10304	1.24 (1.01-1.51)	0.0403313	0.666254	0.434438	20
	DNAJC16	-0.755575	0.368541	0.47 (0.23-0.97)	0.0403468	0.666254	0.0395277	20
	ISL2	-0.237471	0.115869	0.79 (0.63-0.99)	0.040416	0.666544	0.219361	20
	CCER2	-0.441462	0.215532	0.64 (0.42-0.98)	0.0405356	0.666544	0.946334	20
	B4GALT5	-0.525643	0.256679	0.59 (0.36-0.98)	0.0405736	0.666544	0.0376884	20
	RP11-169K16.7	0.356499	0.17411	1.43 (1.02-2.01)	0.0406044	0.666544	0.299282	20
	STRBP	-0.53199	0.259855	0.59 (0.35-0.98)	0.040633	0.666544	0.160075	20
	ANP32B	0.364226	0.177959	1.44 (1.02-2.04)	0.0406894	0.666544	0.313372	20
	SLC35G2	0.941011	0.459775	2.56 (1.04-6.31)	0.0406897	0.666544	0.472249	20
	ADTRP	-0.179356	0.0876469	0.84 (0.7-0.99)	0.0407227	0.666544	0.224046	20
	PIP4K2A	-0.534093	0.261046	0.59 (0.35-0.98)	0.0407592	0.666544	0.979448	20
	FAHD1	-0.154665	0.0756149	0.86 (0.74-0.99)	0.0408122	0.666544	0.298077	20
	MRE11A	-0.0879133	0.0429847	0.92 (0.84-1)	0.0408331	0.666544	0.763899	20
	BMS1	-0.671653	0.328505	0.51 (0.27-0.97)	0.0408968	0.666887	0.01548	20
	ACOT1	0.250362	0.122489	1.28 (1.01-1.63)	0.0409584	0.667196	0.36079	20
	TMEM171	0.192415	0.0941609	1.21 (1.01-1.46)	0.0410064	0.667281	0.895751	20
	PTDSS2	0.355169	0.173912	1.43 (1.01-2.01)	0.0411287	0.668477	0.38074	20
	NEMF	1.09108	0.534366	2.98 (1.04-8.49)	0.0411686	0.668477	0.236711	11
	LGALS3BP	-0.503303	0.246559	0.6 (0.37-0.98)	0.0412201	0.668477	0.429979	20
	RAB24	-0.39251	0.192352	0.68 (0.46-0.98)	0.0412925	0.668477	0.580168	20
	DHX37	0.694824	0.340505	2 (1.03-3.9)	0.0412935	0.668477	0.58882	20
	RP11-263K19.4	0.605569	0.296937	1.83 (1.02-3.28)	0.0414115	0.669531	0.16352	20
	AC010149.4	-0.612141	0.300208	0.54 (0.3-0.98)	0.0414443	0.669531	0.715044	8
	PCM1	0.152937	0.0750463	1.17 (1.01-1.35)	0.0415599	0.669868	0.568377	20
	VSIG10L	-0.386437	0.189632	0.68 (0.47-0.99)	0.041567	0.669868	0.573604	20
	CARD8	-0.0877864	0.0430931	0.92 (0.84-1)	0.0416366	0.669868	0.0219194	20
	ZNF18	-0.72473	0.355873	0.48 (0.24-0.97)	0.0417017	0.669868	0.33333	15
	MAP2K2	-0.23799	0.11687	0.79 (0.63-0.99)	0.0417129	0.669868	0.596034	20
	PAX8	-0.104165	0.0511547	0.9 (0.82-1)	0.0417222	0.669868	0.456798	20
	REG4	0.481427	0.236504	1.62 (1.02-2.57)	0.0417903	0.67001	0.277094	20
	SOX13	-1.1612	0.570521	0.31 (0.1-0.96)	0.0418167	0.67001	0.091476	20
	ADM5	-0.706103	0.347076	0.49 (0.25-0.97)	0.041908	0.670198	0.267464	20
	ZNF90	0.43169	0.212198	1.54 (1.02-2.33)	0.0419142	0.670198	0.676781	20
	RP11-326C3.13	0.0725261	0.0356675	1.08 (1-1.15)	0.0420125	0.67034	0.988124	20
	MGRN1	0.161676	0.0795775	1.18 (1.01-1.37)	0.0421856	0.67034	0.542671	20
	MAL	-0.245918	0.121057	0.78 (0.62-0.99)	0.0422115	0.67034	0.017785	20
	EXOC5	1.10835	0.545653	3.03 (1.04-8.83)	0.0422303	0.67034	0.0468164	20
	AP006216.11	0.370209	0.182257	1.45 (1.01-2.07)	0.0422307	0.67034	0.551298	3
	SLC5A2	-1.18352	0.582735	0.31 (0.1-0.96)	0.0422575	0.67034	0.582861	20
	IL10RB	0.286905	0.141266	1.33 (1.01-1.76)	0.0422595	0.67034	0.124058	12
	TRGC1	-0.121788	0.0599676	0.89 (0.79-1)	0.042266	0.67034	0.139739	20
	MIR4435-1HG	-0.204291	0.100649	0.82 (0.67-0.99)	0.0423831	0.671039	0.0631689	7
	AC006026.13	0.0772283	0.0380508	1.08 (1-1.16)	0.0423959	0.671039	0.0745038	20
	RP11-553L6.2	-0.31399	0.154857	0.73 (0.54-0.99)	0.0425997	0.67291	0.21555	20
	TMED5	0.132967	0.0655802	1.14 (1-1.3)	0.0426061	0.67291	0.363251	20
	ZNF460	-0.339162	0.167307	0.71 (0.51-0.99)	0.0426431	0.67291	0.146681	20
	FAM120AOS	0.420959	0.207841	1.52 (1.01-2.29)	0.0428276	0.674555	0.0489874	20
	DDX52	0.161619	0.0798148	1.18 (1.01-1.37)	0.0428746	0.674555	0.722346	20
	SHPK	0.106128	0.0524115	1.11 (1-1.23)	0.0428768	0.674555	0.910613	20
	C17orf80	-0.167835	0.0829451	0.85 (0.72-0.99)	0.0430267	0.67588	0.267087	20
	GJA3	-0.450798	0.222827	0.64 (0.41-0.99)	0.0430645	0.67588	0.408909	19
	CCDC88B	0.130244	0.0644151	1.14 (1-1.29)	0.0431818	0.67588	0.629132	20
	ENY2	0.387251	0.191527	1.47 (1.01-2.14)	0.0431852	0.67588	0.469589	20
	EXTL3	1.28401	0.635257	3.61 (1.04-12.54)	0.0432551	0.67588	0.0637266	12
	AC005253.2	0.207366	0.102654	1.23 (1.01-1.5)	0.043377	0.67588	0.50302	20
	CD244	0.186437	0.092352	1.2 (1.01-1.44)	0.0435117	0.67588	0.88626	20
	ERCC6L2	0.38338	0.189914	1.47 (1.01-2.13)	0.0435178	0.67588	0.651979	20
	ALG1L13P	0.163031	0.0807854	1.18 (1-1.38)	0.043584	0.67588	0.937168	20
	RP11-134N1.2	-0.336858	0.166926	0.71 (0.51-0.99)	0.0435907	0.67588	0.878858	20
	PNMT	-0.909377	0.450641	0.4 (0.17-0.97)	0.0435952	0.67588	0.591279	20
	MFSD9	0.0960366	0.0475992	1.1 (1-1.21)	0.0436319	0.67588	0.380374	20
	SLC22A17	0.288146	0.142824	1.33 (1.01-1.76)	0.0436438	0.67588	0.976428	20
	ELF1	-0.574617	0.285005	0.56 (0.32-0.98)	0.0437828	0.67588	0.145972	20
	H3F3C	-0.250915	0.12446	0.78 (0.61-0.99)	0.0437978	0.67588	0.0673042	20
	TRPV3	1.04586	0.518787	2.85 (1.03-7.87)	0.0438026	0.67588	0.551787	10
	ZNF680	0.406599	0.201734	1.5 (1.01-2.23)	0.0438499	0.67588	0.920062	20
	LRRC7	-0.131051	0.0650335	0.88 (0.77-1)	0.043891	0.67588	0.835553	20
	SPON2	0.357048	0.177194	1.43 (1.01-2.02)	0.0439043	0.67588	0.427161	20
	RGS10	0.246994	0.122595	1.28 (1.01-1.63)	0.043935	0.67588	0.829998	20
	CAPN2	-0.226583	0.112487	0.8 (0.64-0.99)	0.0439769	0.67588	0.137405	20
	AP3M1	0.160245	0.079559	1.17 (1-1.37)	0.0439918	0.67588	0.216826	20
	CTD-2258A20.5	-0.122647	0.0608939	0.88 (0.79-1)	0.0439983	0.67588	0.470112	20
	MUTYH	0.22331	0.110949	1.25 (1.01-1.55)	0.0441447	0.676491	0.891047	20
	WDR78	-1.05103	0.522251	0.35 (0.13-0.97)	0.0441669	0.676491	0.255621	11
	PRKAR1A	-0.790247	0.392726	0.45 (0.21-0.98)	0.0441979	0.676491	0.597173	20
	TNPO1	0.538613	0.267729	1.71 (1.01-2.9)	0.0442426	0.676491	0.827589	20
	TRIAP1	-0.940554	0.467623	0.39 (0.16-0.98)	0.0442886	0.676491	0.69221	17
	NOS1AP	0.807715	0.4016	2.24 (1.02-4.93)	0.0442996	0.676491	0.420038	15
	SLC6A16	-0.32094	0.159604	0.73 (0.53-0.99)	0.0443409	0.676491	0.9103	20
	MSTO1	0.467408	0.232621	1.6 (1.01-2.52)	0.0445048	0.67818	0.771774	20
	CEPT1	0.360272	0.17933	1.43 (1.01-2.04)	0.0445383	0.67818	0.212904	20
	ASCC2	0.211733	0.105442	1.24 (1.01-1.52)	0.0446382	0.678656	0.134868	20
	C12orf44	-0.370906	0.184726	0.69 (0.48-0.99)	0.0446564	0.678656	0.815484	20
	RIPK1	-0.172531	0.0859555	0.84 (0.71-1)	0.0447265	0.67906	0.147607	20
	BEAN1	-0.32298	0.160992	0.72 (0.53-0.99)	0.0448364	0.67941	0.308762	20
	XBP1P1	-0.474737	0.236774	0.62 (0.39-0.99)	0.0449613	0.679964	0.656525	20
	RP11-266L9.4	-0.0935506	0.0466613	0.91 (0.83-1)	0.0449749	0.679964	0.644754	20
	PIGO	0.290146	0.144746	1.34 (1.01-1.78)	0.0450149	0.679964	0.442152	20
	CTC-444N24.11	0.135732	0.0677289	1.15 (1-1.31)	0.0450653	0.679964	0.0945065	20
	HSH2D	1.2287	0.613183	3.42 (1.03-11.37)	0.0450903	0.679964	0.0754236	9
	PCID2	0.451887	0.225676	1.57 (1.01-2.45)	0.0452448	0.680632	0.381935	20
	RABGGTB	0.443034	0.221269	1.56 (1.01-2.4)	0.045259	0.680632	0.350446	20
	IL17RE	0.802224	0.400684	2.23 (1.02-4.89)	0.04527	0.680632	0.666725	10
	RP11-678G14.2	0.0905428	0.0452312	1.09 (1-1.2)	0.0453087	0.680632	0.18253	20
	ST6GALNAC3	-0.189455	0.0946629	0.83 (0.69-1)	0.0453536	0.680652	0.317809	20
	ZFAND4	-0.3412	0.170715	0.71 (0.51-0.99)	0.045646	0.681303	0.020109	20
	CAST	-0.085043	0.0425504	0.92 (0.84-1)	0.0456471	0.681303	0.92275	20
	ZNF101	0.484266	0.242458	1.62 (1.01-2.61)	0.0457902	0.681303	0.458384	20
	RP11-798G7.8	-0.136926	0.0685653	0.87 (0.76-1)	0.045823	0.681303	0.351765	20
	TMEM176A	-0.0517102	0.0258967	0.95 (0.9-1)	0.0458482	0.681303	0.835042	20
	ANAPC5	-0.287412	0.143955	0.75 (0.57-0.99)	0.0458753	0.681303	0.90787	20
	TMEM176B	-0.0522	0.0261459	0.95 (0.9-1)	0.0458805	0.681303	0.810885	20
	AOC1	-0.0819668	0.0410587	0.92 (0.85-1)	0.0458976	0.681303	0.898672	20
	ATXN7L2	-0.477292	0.239148	0.62 (0.39-0.99)	0.0459558	0.681303	0.795086	20
	MPPED2	-0.346052	0.173454	0.71 (0.5-0.99)	0.0460355	0.681303	0.961506	20
	FHL3	-0.0771767	0.0386896	0.93 (0.86-1)	0.0460681	0.681303	0.141964	20
	MAP4K5	0.621287	0.311463	1.86 (1.01-3.43)	0.0460712	0.681303	0.172852	20
	FAM53C	0.467509	0.234393	1.6 (1.01-2.53)	0.0460916	0.681303	0.596236	20
	RAP1GAP2	-0.461712	0.231514	0.63 (0.4-0.99)	0.0461174	0.681303	0.949362	20
	CPOX	-0.349305	0.175151	0.71 (0.5-0.99)	0.046119	0.681303	0.663653	20
	RP5-890O3.9	-0.375991	0.188592	0.69 (0.47-0.99)	0.046188	0.681303	0.235694	20
	VDAC2	-0.565172	0.283703	0.57 (0.33-0.99)	0.0463577	0.681303	0.311477	20
	RP11-173M1.8	0.10737	0.0539028	1.11 (1-1.24)	0.0463807	0.681303	0.499663	14
	RNF213	-1.08011	0.54233	0.34 (0.12-0.98)	0.0464134	0.681303	0.534939	20
	CTD-2619J13.14	0.122237	0.0613994	1.13 (1-1.27)	0.0464975	0.681303	0.737335	20
	KXD1	-0.571755	0.287226	0.56 (0.32-0.99)	0.0465234	0.681303	0.0677982	20
	GSDMB	-0.065759	0.0330392	0.94 (0.88-1)	0.0465541	0.681303	0.856083	20
	SAP30L	-0.404575	0.203275	0.67 (0.45-0.99)	0.04656	0.681303	0.435119	20
	ORMDL3	-0.0748435	0.0376055	0.93 (0.86-1)	0.0465657	0.681303	0.783515	20
	TPP2	0.146669	0.0737022	1.16 (1-1.34)	0.0465883	0.681303	0.664787	20
	C16orf62	0.315811	0.15871	1.37 (1-1.87)	0.0466063	0.681303	0.204036	20
	NAPA	-0.442313	0.222326	0.64 (0.42-0.99)	0.0466486	0.681303	0.717417	20
	CLCN6	-0.144992	0.0729063	0.87 (0.75-1)	0.0467301	0.681303	0.971228	20
	UBA52	0.140705	0.0707526	1.15 (1-1.32)	0.0467354	0.681303	0.210101	20
	SURF4	0.544931	0.274046	1.72 (1.01-2.95)	0.0467603	0.681303	0.0887537	20
	RNASEH1-AS1	0.0766625	0.0385583	1.08 (1-1.16)	0.0467866	0.681303	0.21861	20
	CHD1	0.993204	0.499708	2.7 (1.01-7.19)	0.0468595	0.681303	0.14016	17
	KIR2DS4	0.0784583	0.0394832	1.08 (1-1.17)	0.0469078	0.681303	0.0405855	20
	CCDC23	-0.0577063	0.0290414	0.94 (0.89-1)	0.0469188	0.681303	0.558636	20
	APOA2	0.39503	0.198807	1.48 (1.01-2.19)	0.0469218	0.681303	0.622887	20
	C15orf41	0.369029	0.185794	1.45 (1-2.08)	0.0470079	0.681919	0.911524	20
	ATPAF2	0.13153	0.06625	1.14 (1-1.3)	0.0471045	0.682688	0.993869	20
	OTX1	-0.155686	0.0784707	0.86 (0.73-1)	0.0472557	0.684245	0.749534	20
	ZC3H12D	-0.289367	0.145907	0.75 (0.56-1)	0.0473418	0.684858	0.159871	20
	PHGDH	0.126936	0.0640227	1.14 (1-1.29)	0.0474048	0.685135	0.0504918	20
	KCNK7	-0.31815	0.160514	0.73 (0.53-1)	0.047472	0.685339	0.752909	20
	SIK3	0.429516	0.216798	1.54 (1-2.35)	0.0475707	0.685339	0.772491	20
	ZNF131	-0.673668	0.340241	0.51 (0.26-0.99)	0.0477062	0.685339	0.557178	20
	EIF2AK1	-0.261538	0.132098	0.77 (0.59-1)	0.0477164	0.685339	0.453772	20
	SCNN1A	0.653397	0.330028	1.92 (1.01-3.67)	0.0477233	0.685339	0.0169113	13
	SRI	-0.333631	0.168549	0.72 (0.51-1)	0.0477672	0.685339	0.589213	20
	C19orf52	-0.406412	0.205347	0.67 (0.45-1)	0.0477996	0.685339	0.136423	20
	WNK1	0.551584	0.27872	1.74 (1.01-3)	0.0478171	0.685339	0.520154	20
	GPR56	0.279959	0.14153	1.32 (1-1.75)	0.0479181	0.685339	0.0273578	20
	SLC35B3	0.21223	0.107294	1.24 (1-1.53)	0.0479263	0.685339	0.561504	20
	USP47	0.270472	0.136742	1.31 (1-1.71)	0.0479311	0.685339	0.327872	20
	ABHD12	-0.31437	0.15896	0.73 (0.53-1)	0.0479668	0.685339	0.581659	20
	RAP2B	1.18781	0.600712	3.28 (1.01-10.65)	0.0480028	0.685339	0.84919	20
	GGPS1	0.225888	0.114253	1.25 (1-1.57)	0.0480325	0.685339	0.0373291	20
	IGKV1-17	0.149164	0.0754858	1.16 (1-1.35)	0.048149	0.686144	0.742728	20
	HAAO	0.422458	0.213815	1.53 (1-2.32)	0.0481766	0.686144	0.817878	20
	GRIK1	-0.396114	0.200614	0.67 (0.45-1)	0.0483238	0.687614	0.505571	20
	NKIRAS1	-0.529279	0.268161	0.59 (0.35-1)	0.0484119	0.688241	0.140623	20
	TRDMT1	-0.295957	0.150039	0.74 (0.55-1)	0.0485478	0.688604	0.277206	14
	IL31RA	0.29421	0.149157	1.34 (1-1.8)	0.048554	0.688604	0.0911491	9
	TMEM177	-0.38908	0.197267	0.68 (0.46-1)	0.0485695	0.688604	0.316807	20
	BSPRY	0.207507	0.105234	1.23 (1-1.51)	0.0486255	0.688774	0.0545528	20
	AC021188.4	-0.37359	0.189514	0.69 (0.47-1)	0.0486885	0.689041	0.687705	20
	NUGGC	0.956659	0.48542	2.6 (1.01-6.74)	0.0487481	0.689262	0.799752	7
	CD247	-0.227751	0.115586	0.8 (0.63-1)	0.048793	0.689272	0.584255	20
	NMT2	-0.097261	0.0493727	0.91 (0.82-1)	0.0488461	0.6894	0.784908	20
	PPP1R15B	-0.907231	0.460668	0.4 (0.16-1)	0.0489094	0.689672	0.236844	20
	RP4-575N6.4	-0.218489	0.110984	0.8 (0.65-1)	0.0489941	0.689686	0.329673	10
	BYSL	0.193621	0.0983709	1.21 (1-1.47)	0.0490369	0.689686	0.293307	20
	FNBP4	-0.419586	0.213206	0.66 (0.43-1)	0.0490699	0.689686	0.414156	20
	PPL	0.233112	0.118469	1.26 (1-1.59)	0.0491018	0.689686	0.575016	20
	ORC2	-0.76071	0.386647	0.47 (0.22-1)	0.049131	0.689686	0.918496	16
	BCAR3	0.431693	0.219533	1.54 (1-2.37)	0.0492502	0.69074	0.419648	20
	MRPS35	-0.324481	0.165116	0.72 (0.52-1)	0.0493951	0.692151	0.503377	20
	IGKV1D-27	-0.214331	0.109159	0.81 (0.65-1)	0.0495908	0.692605	0.8323	20
	IGFALS	0.667539	0.340029	1.95 (1-3.8)	0.0496251	0.692605	0.420671	18
	GNL1	-0.531333	0.270715	0.59 (0.35-1)	0.0496808	0.692605	0.0638173	13
	LCN12	0.633537	0.322798	1.88 (1-3.55)	0.0496878	0.692605	0.844005	20
	PROM2	0.855702	0.436006	2.35 (1-5.53)	0.0496934	0.692605	0.0302202	20
	AP000350.6	0.128128	0.0652977	1.14 (1-1.29)	0.0497376	0.692605	0.9081	20
	HIST1H2BG	-0.197665	0.100798	0.82 (0.67-1)	0.0498784	0.693334	0.627089	20
	LMF1	-0.25224	0.128628	0.78 (0.6-1)	0.0498786	0.693334	0.748309	20
	ZDHHC16	1.06569	0.543667	2.9 (1-8.43)	0.049974	0.69389	0.983713	10
	* Only presented the association with P value < 0.05 and P for HEIDI test >0.01
	CI, confidence interval; FDR, false dicovery rate; HEIDI, heterogeneity in dependent instruments; SNP, single nucleotide polymorphsim; OR odds ratio

## Sheet: Table S4
	Table S4. Summary data-level Mendelian randomization analysis for association between gene expression and SS in replicated stage
	Gene	Beta	SE	OR (95% CI)	P value	P value after FDR adjustment	P value (HEIDI test)	Number of SNPs used in HEIDI test
	PRRT1	3.29999	0.662464	27.11 (7.4-99.33)	6.31317e-07	0.000448636	0.0176092	20
	FKBPL	-1.89548	0.447909	0.15 (0.06-0.36)	2.31797e-05	0.0109815	0.0407486	20
	CX3CR1	1.11825	0.287808	3.06 (1.74-5.38)	0.00010216	0.0429615	0.024568	20
	ZNF165	1.84673	0.48204	6.34 (2.46-16.31)	0.000127583	0.0511442	0.0208527	20
	VCPKMT	-0.322146	0.0877255	0.72 (0.61-0.86)	0.000240465	0.0854416	0.742742	20
	PHF19	-0.549547	0.149967	0.58 (0.43-0.77)	0.000247854	0.0861099	0.876471	20
	PSORS1C3	-0.176588	0.0483584	0.84 (0.76-0.92)	0.00026057	0.0869221	0.0267763	20
	TRBV7-4	-0.613485	0.168308	0.54 (0.39-0.75)	0.000267389	0.0869221	0.834089	16
	ZSCAN12P1	0.299929	0.082322	1.35 (1.15-1.59)	0.000269091	0.0869221	0.385386	20
	HMGN4	-0.282173	0.0779417	0.75 (0.65-0.88)	0.000294251	0.0920064	0.0151485	20
	RP1-265C24.5	-0.371953	0.103849	0.69 (0.56-0.85)	0.00034138	0.10465	0.0607222	20
	KANSL1-AS1	-0.168499	0.0477289	0.84 (0.77-0.93)	0.00041502	0.122617	0.205691	20
	RP11-707O23.5	-0.172683	0.0489197	0.84 (0.76-0.93)	0.000415677	0.122617	0.263767	20
	RPS18	0.407324	0.115768	1.5 (1.2-1.89)	0.000434101	0.123535	0.0553087	20
	RP11-259G18.1	-0.23027	0.0654522	0.79 (0.7-0.9)	0.000434594	0.123535	0.154066	20
	RP11-259G18.2	-0.584562	0.166934	0.56 (0.4-0.77)	0.000462187	0.128246	0.298266	20
	SYNGR1	0.237247	0.0678105	1.27 (1.11-1.45)	0.000467571	0.128246	0.925464	20
	RP11-798G7.5	0.341916	0.0979202	1.41 (1.16-1.71)	0.000479809	0.129333	0.174595	20
	ZNF691	-2.67998	0.774938	0.07 (0.02-0.31)	0.000543554	0.142101	0.0935605	20
	RP11-259G18.3	-0.355524	0.102829	0.7 (0.57-0.86)	0.000545352	0.142101	0.081241	20
	CRHR1-IT1	-0.20818	0.0606411	0.81 (0.72-0.91)	0.000596966	0.148441	0.73413	20
	LRRC37A4P	0.162465	0.0473493	1.18 (1.07-1.29)	0.000600903	0.148441	0.172593	20
	LRRC37A2	-0.202435	0.0590505	0.82 (0.73-0.92)	0.000607664	0.148441	0.395299	20
	AC008440.10	1.2601	0.368935	3.53 (1.71-7.27)	0.000636627	0.153123	0.266895	10
	CDH23	0.264388	0.0779006	1.3 (1.12-1.52)	0.000689024	0.163215	0.59785	20
	HLA-F	0.200146	0.0596488	1.22 (1.09-1.37)	0.000792485	0.184921	0.0124107	20
	CAMKMT	0.5032	0.15017	1.65 (1.23-2.22)	0.000805582	0.185213	0.128009	20
	SLC16A7	-0.902244	0.271247	0.41 (0.24-0.69)	0.000880107	0.199414	0.474572	20
	TTC16	0.446118	0.134365	1.56 (1.2-2.03)	0.000899546	0.200907	0.517377	20
	LEMD2	0.685638	0.207498	1.99 (1.32-2.98)	0.000952101	0.20965	0.14533	20
	LTB	-1.65053	0.500191	0.19 (0.07-0.51)	0.000967549	0.209858	0.208012	20
	ZKSCAN8	1.65826	0.503076	5.25 (1.96-14.07)	0.000979894	0.209858	0.0761299	20
	NOS3	0.56345	0.172928	1.76 (1.25-2.47)	0.00112086	0.236804	0.827454	20
	SBP1	-1.27255	0.393131	0.28 (0.13-0.61)	0.0012081	0.249503	0.14357	20
	IL15RA	0.375953	0.116404	1.46 (1.16-1.83)	0.0012391	0.251586	0.113074	20
	RPRD1B	0.704582	0.21949	2.02 (1.32-3.11)	0.00132698	0.265975	0.199025	20
	DHX34	0.359126	0.112561	1.43 (1.15-1.79)	0.00142031	0.276555	0.41234	20
	ZNF664	-0.736184	0.230927	0.48 (0.3-0.75)	0.00143284	0.276555	0.607329	20
	APRT	-0.749553	0.235554	0.47 (0.3-0.75)	0.00146221	0.277552	0.0511104	20
	MYCBP2	-1.49894	0.47279	0.22 (0.09-0.56)	0.00152224	0.279985	0.225435	20
	GS1-124K5.3	0.410214	0.130011	1.51 (1.17-1.94)	0.00160376	0.291549	0.282632	9
	PSMD5-AS1	0.113688	0.0363435	1.12 (1.04-1.2)	0.00175899	0.316092	0.380414	20
	TRIM39	-2.21166	0.707785	0.11 (0.03-0.44)	0.00177953	0.316149	0.321817	10
	TTI1	1.21419	0.389541	3.37 (1.57-7.23)	0.00182707	0.317999	0.326997	20
	ZNF785	1.8309	0.588819	6.24 (1.97-19.79)	0.00187444	0.317999	0.127436	20
	LSR	-0.602374	0.193897	0.55 (0.37-0.8)	0.00189205	0.317999	0.158276	20
	L3HYPDH	0.449994	0.145198	1.57 (1.18-2.08)	0.00194063	0.317999	0.415969	20
	ADCY10P1	-0.231192	0.0746055	0.79 (0.69-0.92)	0.0019427	0.317999	0.134557	20
	LNP1	1.01891	0.328859	2.77 (1.45-5.28)	0.00194623	0.317999	0.843777	20
	NFYA	-0.541416	0.174974	0.58 (0.41-0.82)	0.001973	0.317999	0.59966	20
	PSMD5	0.536195	0.173625	1.71 (1.22-2.4)	0.00201349	0.318559	0.718832	20
	WNT3	-0.965399	0.312661	0.38 (0.21-0.7)	0.00201723	0.318559	0.0216485	20
	RP11-403A21.1	0.436228	0.141724	1.55 (1.17-2.04)	0.00208384	0.319817	0.576041	20
	VKORC1L1	-0.328837	0.106922	0.72 (0.58-0.89)	0.0021016	0.319817	0.0125372	11
	DNAJC10	0.607205	0.197483	1.84 (1.25-2.7)	0.00210702	0.319817	0.378905	20
	MIF4GD	0.36428	0.118992	1.44 (1.14-1.82)	0.00220321	0.331201	0.284315	20
	GSTO2	0.567728	0.185841	1.76 (1.23-2.54)	0.00225124	0.334327	0.0770597	20
	CA8	-0.598348	0.196177	0.55 (0.37-0.81)	0.00228815	0.334327	0.110056	20
	TCHP	-1.07762	0.354057	0.34 (0.17-0.68)	0.0023373	0.338346	0.688178	20
	CTDSP1	1.75538	0.577953	5.79 (1.86-17.96)	0.00238754	0.341172	0.0445415	20
	ACTR10	-0.284125	0.0936425	0.75 (0.63-0.9)	0.00241221	0.341172	0.0802116	20
	SDCCAG8	0.221973	0.0732266	1.25 (1.08-1.44)	0.0024349	0.341172	0.500771	20
	ZRANB3	1.30863	0.432464	3.7 (1.59-8.64)	0.00247828	0.341172	0.508331	17
	EMC8	-0.550551	0.182011	0.58 (0.4-0.82)	0.00248775	0.341172	0.0492911	20
	NCK1	-1.13488	0.375969	0.32 (0.15-0.67)	0.00254	0.343163	0.0962379	20
	FBXW2	-1.02657	0.340314	0.36 (0.18-0.7)	0.00255684	0.343163	0.556302	20
	TMEM5	-1.08057	0.358903	0.34 (0.17-0.69)	0.00260595	0.343163	0.0258177	20
	TNS1	0.390111	0.129686	1.48 (1.15-1.9)	0.00262874	0.343163	0.759752	20
	CEL	0.807745	0.268576	2.24 (1.32-3.8)	0.00263397	0.343163	0.0405478	20
	CTD-3214H19.6	0.147507	0.0493597	1.16 (1.05-1.28)	0.0028043	0.359364	0.307473	20
	NOTCH1	-0.707692	0.237483	0.49 (0.31-0.78)	0.00288273	0.362267	0.259376	20
	LINC00174	0.240586	0.0809976	1.27 (1.09-1.49)	0.00297526	0.369168	0.865687	5
	ANKRD13A	2.076	0.699754	7.97 (2.02-31.42)	0.00300961	0.369284	0.585977	20
	PCP2	0.263807	0.0890072	1.3 (1.09-1.55)	0.00303782	0.369284	0.262679	20
	C14orf183	-0.888994	0.30019	0.41 (0.23-0.74)	0.00306205	0.369284	0.657848	20
	RABGEF1	-0.36629	0.123723	0.69 (0.54-0.88)	0.00307067	0.369284	0.0710767	6
	GSTO1	0.61224	0.207895	1.84 (1.23-2.77)	0.00323013	0.379267	0.0881533	20
	NUP85	-0.2168	0.0737059	0.81 (0.7-0.93)	0.00326711	0.379267	0.509414	20
	GS1-124K5.12	0.157683	0.0536764	1.17 (1.05-1.3)	0.00330708	0.379267	0.109829	20
	ADAM9	-0.695156	0.236715	0.5 (0.31-0.79)	0.00331745	0.379267	0.354296	20
	FAM167A	0.159113	0.0542742	1.17 (1.05-1.3)	0.00337155	0.379267	0.713949	20
	TCTN2	-0.693964	0.236774	0.5 (0.31-0.79)	0.00337966	0.379267	0.328188	20
	SH2D3C	0.955956	0.326277	2.6 (1.37-4.93)	0.00339081	0.379267	0.514238	20
	BLK	-0.268011	0.0915125	0.76 (0.64-0.92)	0.00340398	0.379267	0.674995	20
	SPI1	0.413462	0.141249	1.51 (1.15-1.99)	0.00342053	0.379267	0.494955	20
	LAX1	0.191012	0.0653201	1.21 (1.07-1.38)	0.00345282	0.380151	0.892493	20
	C2CD5	0.386313	0.132225	1.47 (1.14-1.91)	0.00348209	0.380692	0.560555	20
	WFS1	-0.668851	0.229258	0.51 (0.33-0.8)	0.00352893	0.383134	0.0611139	20
	GPR135	-0.835435	0.286627	0.43 (0.25-0.76)	0.00356015	0.383858	0.566459	20
	LARS	-0.760176	0.261132	0.47 (0.28-0.78)	0.00360187	0.385696	0.0912338	18
	TRIM4	-0.155302	0.0534819	0.86 (0.77-0.95)	0.00368625	0.386958	0.933284	20
	GIT2	-0.451954	0.155818	0.64 (0.47-0.86)	0.00372546	0.386958	0.219148	20
	HTRA4	2.3831	0.823516	10.84 (2.16-54.45)	0.00380605	0.388913	0.273101	20
	STXBP1	0.894423	0.310426	2.45 (1.33-4.49)	0.00396073	0.401148	0.295769	20
	PRKD1	-0.339477	0.117875	0.71 (0.57-0.9)	0.00397709	0.401148	0.165693	20
	CBLB	-0.314483	0.109479	0.73 (0.59-0.9)	0.00407187	0.408074	0.774708	20
	GSN	-0.16916	0.0589856	0.84 (0.75-0.95)	0.00413314	0.409163	0.485801	20
	ZDHHC12	2.53906	0.88541	12.67 (2.23-71.84)	0.00413507	0.409163	0.0325451	13
	MFSD4	0.916089	0.320116	2.5 (1.33-4.68)	0.00421326	0.412808	0.0367295	20
	CTC-559E9.6	-0.238804	0.0834722	0.79 (0.67-0.93)	0.00422472	0.412808	0.544669	20
	USF2	-0.872179	0.306014	0.42 (0.23-0.76)	0.00437015	0.422147	0.010937	20
	AC010149.4	-1.19827	0.420471	0.3 (0.13-0.69)	0.0043743	0.422147	0.475283	8
	ZNF132	-0.222302	0.0781488	0.8 (0.69-0.93)	0.00444664	0.425225	0.388767	20
	MDH1	0.748251	0.263543	2.11 (1.26-3.54)	0.00452275	0.425225	0.954042	20
	CTD-2619J13.17	-0.169495	0.0597155	0.84 (0.75-0.95)	0.00453443	0.425225	0.131277	20
	SKP1P1	0.452134	0.159365	1.57 (1.15-2.15)	0.00455251	0.425225	0.0132807	6
	SNRPC	-0.379296	0.13379	0.68 (0.53-0.89)	0.00458254	0.425225	0.126901	20
	ARHGEF17	0.230645	0.0813844	1.26 (1.07-1.48)	0.00459659	0.425225	0.383386	20
	ZFP64	0.927724	0.327839	2.53 (1.33-4.81)	0.00465752	0.425823	0.802431	20
	PCP4L1	1.32119	0.467454	3.75 (1.5-9.37)	0.00470813	0.427459	0.233638	20
	FANK1	0.505555	0.178966	1.66 (1.17-2.35)	0.0047301	0.427459	0.353709	13
	RP11-809N8.4	0.31702	0.112555	1.37 (1.1-1.71)	0.00485367	0.436105	0.674461	20
	RP11-697E2.7	-0.309203	0.109937	0.73 (0.59-0.91)	0.00491501	0.439093	0.109475	20
	DNAAF2	-1.42965	0.509105	0.24 (0.09-0.65)	0.00498253	0.440095	0.223218	20
	ADAM12	0.708886	0.252735	2.03 (1.24-3.33)	0.0050338	0.442126	0.557406	7
	LILRA5	-0.302288	0.107998	0.74 (0.6-0.91)	0.00512577	0.447689	0.0141181	20
	RP11-109D20.1	0.888574	0.318216	2.43 (1.3-4.54)	0.0052325	0.452347	0.108202	16
	CEP170	0.337691	0.121183	1.4 (1.11-1.78)	0.00532619	0.452347	0.135431	20
	HLA-DPB2	0.314769	0.112959	1.37 (1.1-1.71)	0.00532689	0.452347	0.0471643	20
	IL20RB	-2.18117	0.783015	0.11 (0.02-0.52)	0.00534285	0.452347	0.973961	20
	TRAF6	1.62736	0.584318	5.09 (1.62-16)	0.00535173	0.452347	0.388287	20
	RP11-439E19.9	0.601132	0.216129	1.82 (1.19-2.79)	0.00541317	0.452347	0.0626673	20
	AIM1	0.654588	0.235392	1.92 (1.21-3.05)	0.00542191	0.452347	0.0107706	20
	PARP14	0.203929	0.0733666	1.23 (1.06-1.42)	0.0054427	0.452347	0.795253	20
	EDEM3	-0.437708	0.157492	0.65 (0.47-0.88)	0.00544873	0.452347	0.779532	20
	TMEM63C	-0.255535	0.092149	0.77 (0.65-0.93)	0.00555315	0.456936	0.684408	20
	RP11-405F3.4	-0.506021	0.183578	0.6 (0.42-0.86)	0.00584351	0.472339	0.342829	20
	TRIP10	-0.518975	0.188318	0.6 (0.41-0.86)	0.00585411	0.472339	0.0447198	11
	CEP68	0.348342	0.126419	1.42 (1.11-1.82)	0.00586118	0.472339	0.727585	20
	DND1P1	-0.170972	0.0621261	0.84 (0.75-0.95)	0.00592289	0.474864	0.243966	20
	TMEM200A	-0.462719	0.168326	0.63 (0.45-0.88)	0.00597887	0.476906	0.0441902	20
	ALPK3	1.63671	0.596137	5.14 (1.6-16.53)	0.0060412	0.479432	0.471024	20
	PTK2B	0.243484	0.0887537	1.28 (1.07-1.52)	0.00608127	0.480175	0.119304	20
	ATP6V0A2	-1.05171	0.383897	0.35 (0.16-0.74)	0.00615212	0.483328	0.160145	20
	NUDT19	-1.34002	0.490561	0.26 (0.1-0.68)	0.00630252	0.490619	0.307658	20
	C6orf106	0.313855	0.114909	1.37 (1.09-1.71)	0.00630769	0.490619	0.114191	20
	CTD-2538C1.2	-0.218473	0.080072	0.8 (0.69-0.94)	0.00636317	0.492087	0.258743	20
	UNC5CL	-1.15849	0.42505	0.31 (0.14-0.72)	0.00641987	0.492087	0.425297	20
	SLC23A3	-0.258298	0.0948201	0.77 (0.64-0.93)	0.00644794	0.492087	0.29823	20
	DERL1	1.11706	0.410102	3.06 (1.37-6.83)	0.00645247	0.492087	0.126678	20
	CD177	0.651661	0.239601	1.92 (1.2-3.07)	0.00653264	0.494159	0.163798	20
	ITPRIP	0.55209	0.20303	1.74 (1.17-2.59)	0.00654285	0.494159	0.184787	20
	C9orf135	0.159082	0.058625	1.17 (1.05-1.32)	0.00665645	0.497175	0.456818	20
	NSFL1C	0.156506	0.0577006	1.17 (1.04-1.31)	0.00668016	0.497175	0.236525	20
	RPUSD1	-1.10048	0.406616	0.33 (0.15-0.74)	0.00680088	0.497175	0.138735	20
	CNPPD1	0.557785	0.206107	1.75 (1.17-2.62)	0.00680403	0.497175	0.259979	20
	RP11-4C20.3	0.846606	0.312928	2.33 (1.26-4.31)	0.00682146	0.497175	0.7303	19
	WDR88	1.05396	0.389797	2.87 (1.34-6.16)	0.00685361	0.497175	0.920494	20
	PCYOX1L	0.186933	0.0691645	1.21 (1.05-1.38)	0.00687718	0.497175	0.216243	20
	CHRNA2	1.07896	0.399352	2.94 (1.34-6.43)	0.0068967	0.497175	0.453035	20
	ZNHIT1	0.427693	0.158311	1.53 (1.12-2.09)	0.0069008	0.497175	0.82889	20
	PRSS51	1.27006	0.471421	3.56 (1.41-8.97)	0.00705786	0.501984	0.33704	20
	SLC35G2	1.76836	0.656442	5.86 (1.62-21.22)	0.00706318	0.501984	0.566799	20
	SLC26A1	-0.570326	0.211716	0.57 (0.37-0.86)	0.00706386	0.501984	0.618108	20
	CRHR2	-0.876619	0.326165	0.42 (0.22-0.79)	0.00719553	0.506999	0.981577	20
	MCM6	-0.20806	0.077473	0.81 (0.7-0.95)	0.00724025	0.506999	0.369131	20
	C11orf45	0.987354	0.367942	2.68 (1.3-5.52)	0.0072867	0.506999	0.266311	20
	USF1	-0.250335	0.0933129	0.78 (0.65-0.93)	0.0073021	0.506999	0.148803	20
	EEF1DP3	0.307673	0.114738	1.36 (1.09-1.7)	0.00732901	0.506999	0.931533	20
	UHRF1BP1	0.124709	0.0465693	1.13 (1.03-1.24)	0.00740789	0.509161	0.192816	20
	RCSD1	0.274725	0.102619	1.32 (1.08-1.61)	0.0074254	0.509161	0.625491	20
	TTC9C	-0.448495	0.167736	0.64 (0.46-0.89)	0.00749941	0.511501	0.210143	20
	ARFGAP2	-1.13775	0.426359	0.32 (0.14-0.74)	0.00761835	0.511501	0.605182	20
	COL24A1	-1.87302	0.701952	0.15 (0.04-0.61)	0.00762349	0.511501	0.100269	20
	UBR3	0.603997	0.226379	1.83 (1.17-2.85)	0.00762855	0.511501	0.971572	20
	KLHDC1	1.68717	0.632639	5.4 (1.56-18.67)	0.00765583	0.511501	0.517847	20
	RNU6-418P	0.542326	0.20353	1.72 (1.15-2.56)	0.00770787	0.512787	0.165002	20
	GTF2B	-0.802261	0.301292	0.45 (0.25-0.81)	0.00775087	0.513462	0.759172	20
	AC002310.12	-0.267519	0.100665	0.77 (0.63-0.93)	0.00787179	0.519272	0.152421	20
	DESI1	0.576244	0.217386	1.78 (1.16-2.72)	0.00803034	0.527216	0.0464232	20
	TRBV6-5	-0.558655	0.210848	0.57 (0.38-0.86)	0.00805966	0.527216	0.202859	20
	NF1	-0.442162	0.167101	0.64 (0.46-0.89)	0.00814316	0.528854	0.945193	20
	INTS5	-0.224655	0.0853532	0.8 (0.68-0.94)	0.00848682	0.54816	0.893745	20
	AC009403.2	-0.313618	0.119213	0.73 (0.58-0.92)	0.00852008	0.54816	0.497481	20
	NARS	-0.778029	0.296098	0.46 (0.26-0.82)	0.00859884	0.549957	0.346661	20
	IGLV3-19	-0.248173	0.0944887	0.78 (0.65-0.94)	0.00862732	0.549957	0.498229	20
	PLEKHM1	-0.820793	0.31263	0.44 (0.24-0.81)	0.00865354	0.549957	0.114068	20
	SLPI	-0.572146	0.21826	0.56 (0.37-0.87)	0.0087572	0.552809	0.0119455	20
	MRPS7	0.204128	0.0778839	1.23 (1.05-1.43)	0.00876914	0.552809	0.329189	20
	RP11-472N13.3	1.0662	0.407697	2.9 (1.31-6.46)	0.00891796	0.559933	0.245241	20
	GSN-AS1	-1.51835	0.582281	0.22 (0.07-0.69)	0.00911844	0.562937	0.389353	20
	MPPE1	-0.214504	0.0822755	0.81 (0.69-0.95)	0.00913004	0.562937	0.0785366	20
	ADAMTS5	-0.915272	0.351282	0.4 (0.2-0.8)	0.00917358	0.562937	0.319588	20
	ELK4	1.12451	0.4318	3.08 (1.32-7.18)	0.00920791	0.562937	0.0431513	20
	SPATS2L	0.562915	0.216267	1.76 (1.15-2.68)	0.00924475	0.562937	0.747031	20
	CTIF	1.01343	0.389376	2.76 (1.28-5.91)	0.00924906	0.562937	0.28676	20
	ZBTB25	0.210745	0.0809769	1.23 (1.05-1.45)	0.00925386	0.562937	0.312335	20
	C11orf48	-0.494375	0.190147	0.61 (0.42-0.89)	0.00932329	0.564338	0.935193	20
	GLI4	1.23477	0.475235	3.44 (1.35-8.73)	0.00937059	0.564338	0.0477558	20
	AC011893.3	-0.108621	0.0418311	0.9 (0.83-0.97)	0.00941383	0.564338	0.347693	20
	TPR	0.461979	0.177932	1.59 (1.12-2.25)	0.00942127	0.564338	0.594833	20
	IPO5	1.78355	0.68833	5.95 (1.54-22.94)	0.00956632	0.569772	0.320974	15
	ACOT7	0.526537	0.203261	1.69 (1.14-2.52)	0.00958488	0.569772	0.673992	20
	ABCC5	-0.133106	0.0514334	0.88 (0.79-0.97)	0.00965524	0.571781	0.0322106	20
	GRB2	0.696628	0.269361	2.01 (1.18-3.4)	0.00970331	0.572459	0.506149	20
	CHMP1B	-0.632054	0.244518	0.53 (0.33-0.86)	0.00974063	0.5725	0.0544556	20
	RAB3GAP1	0.457406	0.177498	1.58 (1.12-2.24)	0.00996707	0.579118	0.0544229	20
	TRAM2	0.440173	0.170812	1.55 (1.11-2.17)	0.0099677	0.579118	0.922979	20
	CD22	-0.606502	0.235422	0.55 (0.34-0.86)	0.00998839	0.579118	0.254334	20
	CDC40	-1.82312	0.707791	0.16 (0.04-0.65)	0.0100014	0.579118	0.0232452	15
	IGLV1-36	-0.720793	0.280396	0.49 (0.28-0.84)	0.0101514	0.585637	0.278914	19
	RNF5	-0.620182	0.242179	0.54 (0.33-0.86)	0.0104419	0.597655	0.168128	20
	HIVEP1	-0.814582	0.318737	0.44 (0.24-0.83)	0.0105989	0.597655	0.552968	20
	ZGLP1	-0.894629	0.350226	0.41 (0.21-0.81)	0.010636	0.597655	0.0346619	20
	C11orf83	0.955997	0.374256	2.6 (1.25-5.42)	0.0106373	0.597655	0.908068	20
	TXK	-0.277001	0.108467	0.76 (0.61-0.94)	0.0106562	0.597655	0.432612	20
	AFF3	0.291363	0.114144	1.34 (1.07-1.67)	0.0106923	0.597655	0.162519	20
	P2RX6	-0.463718	0.181732	0.63 (0.44-0.9)	0.0107213	0.597655	0.789504	20
	SLC7A4	-1.38896	0.544567	0.25 (0.09-0.72)	0.0107545	0.597655	0.142785	13
	CCDC151	0.397622	0.155991	1.49 (1.1-2.02)	0.0108032	0.597655	0.169319	20
	DSTN	-0.246804	0.096856	0.78 (0.65-0.94)	0.0108296	0.597655	0.0627624	20
	CBX5	1.09735	0.430657	3 (1.29-6.97)	0.0108315	0.597655	0.310719	20
	NOG	-0.853399	0.335024	0.43 (0.22-0.82)	0.0108567	0.597655	0.500803	20
	FCGR3A	0.742839	0.292293	2.1 (1.19-3.73)	0.0110402	0.605623	0.394137	4
	TMEM40	2.0928	0.824727	8.11 (1.61-40.82)	0.0111625	0.610192	0.447299	12
	HS6ST1	-0.281441	0.110997	0.75 (0.61-0.94)	0.0112266	0.61064	0.41145	20
	MYO3B	-0.767591	0.302813	0.46 (0.26-0.84)	0.0112488	0.61064	0.717695	20
	KNSTRN	0.146491	0.0578262	1.16 (1.03-1.3)	0.0112994	0.611264	0.800534	20
	DDX55	0.247524	0.0978278	1.28 (1.06-1.55)	0.0113998	0.613056	0.0604434	20
	LINC00884	0.46166	0.182485	1.59 (1.11-2.27)	0.011411	0.613056	0.41246	20
	RP11-486O12.2	-0.186643	0.0739306	0.83 (0.72-0.96)	0.0115842	0.614366	0.395703	20
	JHDM1D-AS1	-0.25755	0.10212	0.77 (0.63-0.94)	0.0116682	0.614366	0.192346	20
	RP11-148O21.6	-0.518506	0.205634	0.6 (0.4-0.89)	0.0116855	0.614366	0.77551	20
	ZNF468	0.479276	0.190348	1.61 (1.11-2.35)	0.0118057	0.614366	0.371651	20
	DHRS3	0.66153	0.262803	1.94 (1.16-3.24)	0.0118288	0.614366	0.695088	20
	THUMPD2	-0.546779	0.21727	0.58 (0.38-0.89)	0.0118496	0.614366	0.434976	20
	PLOD3	1.99022	0.790851	7.32 (1.55-34.48)	0.0118506	0.614366	0.138397	20
	RP1-80N2.2	0.210816	0.0838162	1.23 (1.05-1.46)	0.0118961	0.614366	0.930009	20
	TAB1	-2.12138	0.843627	0.12 (0.02-0.63)	0.011917	0.614366	0.81111	20
	RP11-290F5.1	0.275636	0.109644	1.32 (1.06-1.63)	0.0119394	0.614366	0.0801906	20
	CFLAR	0.268921	0.107005	1.31 (1.06-1.61)	0.0119658	0.614366	0.111551	20
	RP11-148O21.2	-0.587775	0.233953	0.56 (0.35-0.88)	0.0119925	0.614366	0.642331	20
	CASP10	0.813187	0.323683	2.26 (1.2-4.25)	0.011995	0.614366	0.0349166	20
	PFKFB4	0.457794	0.182434	1.58 (1.11-2.26)	0.0120947	0.614366	0.408363	20
	MSRA	-0.301269	0.120175	0.74 (0.58-0.94)	0.0121791	0.614366	0.0228381	20
	ARID5A	-0.423346	0.168897	0.65 (0.47-0.91)	0.0121921	0.614366	0.210291	20
	C1D	-0.271537	0.108453	0.76 (0.62-0.94)	0.0122893	0.614366	0.341065	16
	ARL8B	0.434139	0.173562	1.54 (1.1-2.17)	0.0123721	0.614366	0.353869	20
	MICU2	0.33129	0.13247	1.39 (1.07-1.81)	0.012389	0.614366	0.351065	20
	TUT1	-1.59585	0.638386	0.2 (0.06-0.71)	0.0124256	0.614366	0.178534	20
	SOX7	1.96682	0.786871	7.15 (1.53-33.42)	0.0124352	0.614366	0.722676	20
	NBPF12	0.424788	0.169956	1.53 (1.1-2.13)	0.0124402	0.614366	0.23551	20
	NTNG2	-0.509802	0.204035	0.6 (0.4-0.9)	0.0124685	0.614366	0.620275	20
	KREMEN1	-0.30327	0.121403	0.74 (0.58-0.94)	0.0124879	0.614366	0.820031	20
	CCNG1	0.734395	0.294023	2.08 (1.17-3.71)	0.0124987	0.614366	0.0878702	20
	AGMAT	1.4964	0.599558	4.47 (1.38-14.46)	0.0125663	0.614366	0.573714	20
	PPM1N	-0.367845	0.147397	0.69 (0.52-0.92)	0.0125742	0.614366	0.186405	20
	SLC25A19	-1.22729	0.491804	0.29 (0.11-0.77)	0.0125783	0.614366	0.0509834	20
	ATP5G1	-0.341257	0.136835	0.71 (0.54-0.93)	0.0126337	0.614366	0.494503	20
	DVL3	-1.3205	0.530078	0.27 (0.09-0.75)	0.0127333	0.614366	0.147573	20
	NAT8L	0.741211	0.297645	2.1 (1.17-3.76)	0.0127654	0.614366	0.576094	20
	C12orf5	-0.481622	0.193404	0.62 (0.42-0.9)	0.0127658	0.614366	0.587202	20
	POMT2	0.599522	0.240849	1.82 (1.14-2.92)	0.0128032	0.614366	0.271583	20
	LINC00402	-0.311115	0.125039	0.73 (0.57-0.94)	0.0128411	0.614366	0.0927982	20
	CHMP1A	-0.498744	0.200593	0.61 (0.41-0.9)	0.012906	0.614366	0.573599	20
	TRBV5-7	-1.09764	0.441679	0.33 (0.14-0.79)	0.0129499	0.614366	0.555117	20
	PRR14	-0.963402	0.387715	0.38 (0.18-0.82)	0.0129618	0.614366	0.161122	20
	CSNK1A1L	1.05738	0.425565	2.88 (1.25-6.63)	0.0129679	0.614366	0.556594	20
	RP11-228B15.4	0.197996	0.0797687	1.22 (1.04-1.43)	0.0130599	0.616532	0.0856656	20
	RP11-104N10.1	0.732036	0.295224	2.08 (1.17-3.71)	0.0131531	0.616532	0.033543	20
	OSGIN1	-0.418925	0.168963	0.66 (0.47-0.92)	0.0131609	0.616532	0.391388	20
	RP11-356J5.12	1.01007	0.407817	2.75 (1.23-6.11)	0.0132576	0.617697	0.0165177	20
	MYO6	-0.702689	0.283766	0.5 (0.28-0.86)	0.0132753	0.617697	0.261942	20
	B3GNT2	0.240502	0.0971876	1.27 (1.05-1.54)	0.0133381	0.618778	0.19306	20
	TMPPE	-0.53561	0.216669	0.59 (0.38-0.89)	0.0134354	0.621446	0.25929	20
	GPR97	-0.319827	0.129598	0.73 (0.56-0.94)	0.0135931	0.626888	0.785116	20
	PRDX1	0.414373	0.168007	1.51 (1.09-2.1)	0.0136479	0.626904	0.312724	20
	CENPE	1.44825	0.587355	4.26 (1.35-13.46)	0.0136737	0.626904	0.311613	20
	EVI2A	0.245006	0.0994421	1.28 (1.05-1.55)	0.0137471	0.628426	0.994045	20
	C10orf54	0.798278	0.324791	2.22 (1.18-4.2)	0.0139782	0.633894	0.0184284	20
	SCARNA17	-0.341695	0.139097	0.71 (0.54-0.93)	0.0140291	0.633894	0.687693	20
	POLB	-0.495275	0.20172	0.61 (0.41-0.9)	0.0140781	0.633894	0.430173	20
	GCHFR	0.356681	0.145339	1.43 (1.07-1.9)	0.0141229	0.633894	0.217614	20
	TM2D2	-0.423814	0.172723	0.65 (0.47-0.92)	0.0141387	0.633894	0.250694	20
	CCND2	-0.92917	0.378687	0.39 (0.19-0.83)	0.0141409	0.633894	0.145816	20
	RP11-736N17.4	0.33951	0.138447	1.4 (1.07-1.84)	0.014196	0.633894	0.434303	20
	NAP1L4	-0.431115	0.175831	0.65 (0.46-0.92)	0.0142117	0.633894	0.016523	20
	C15orf41	0.599206	0.244438	1.82 (1.13-2.94)	0.0142316	0.633894	0.639556	20
	STK19P	-0.255559	0.104395	0.77 (0.63-0.95)	0.0143648	0.63587	0.0107429	20
	PPAP2C	0.42537	0.173864	1.53 (1.09-2.15)	0.0144226	0.63587	0.922361	20
	UBE2L3	0.133083	0.0544053	1.14 (1.03-1.27)	0.0144392	0.63587	0.409857	20
	RPL32	-0.970409	0.396809	0.38 (0.17-0.82)	0.0144639	0.63587	0.159578	20
	NBN	-0.258879	0.105875	0.77 (0.63-0.95)	0.0144793	0.63587	0.0771043	20
	AC131097.3	-0.142795	0.0585748	0.87 (0.77-0.97)	0.0147761	0.645378	0.836239	20
	OTUD3	-0.533814	0.21917	0.59 (0.38-0.9)	0.0148663	0.645378	0.594596	20
	MRGBP	-0.719731	0.295522	0.49 (0.27-0.87)	0.0148728	0.645378	0.176765	20
	SYNRG	0.780839	0.320703	2.18 (1.16-4.09)	0.0149012	0.645378	0.241915	20
	THOC1	-1.518	0.623473	0.22 (0.06-0.74)	0.0149022	0.645378	0.235097	20
	AC093616.4	-0.159218	0.0654375	0.85 (0.75-0.97)	0.0149691	0.646482	0.576105	4
	DIABLO	0.636648	0.261928	1.89 (1.13-3.16)	0.0150731	0.648946	0.656187	20
	TRBV28	0.0908809	0.037413	1.1 (1.02-1.18)	0.0151354	0.648946	0.130009	20
	CUL1	-1.00558	0.41404	0.37 (0.16-0.82)	0.0151531	0.648946	0.317549	20
	NUMB	-0.633757	0.261045	0.53 (0.32-0.89)	0.0151922	0.648946	0.264811	20
	TRIP12	-0.483127	0.199161	0.62 (0.42-0.91)	0.0152744	0.649206	0.0139462	20
	U62631.5	-0.685934	0.282982	0.5 (0.29-0.88)	0.0153528	0.649206	0.683239	14
	FAM110B	-0.908996	0.375063	0.4 (0.19-0.84)	0.0153683	0.649206	0.83644	20
	GTPBP8	-0.346066	0.142826	0.71 (0.53-0.94)	0.015393	0.649206	0.459819	20
	RP11-254F7.2	-0.162459	0.067159	0.85 (0.75-0.97)	0.0155625	0.652132	0.247829	20
	CCDC135	-0.508073	0.21007	0.6 (0.4-0.91)	0.0155811	0.652132	0.710675	20
	ZDHHC4	-0.172749	0.0714392	0.84 (0.73-0.97)	0.0156004	0.652132	0.594848	20
	EXD3	-0.692409	0.286638	0.5 (0.29-0.88)	0.0157082	0.654886	0.61937	20
	FAM19A1	0.200685	0.0832819	1.22 (1.04-1.44)	0.0159653	0.662074	0.676497	20
	ENTPD6	-0.561251	0.233524	0.57 (0.36-0.9)	0.0162434	0.669424	0.862446	20
	MGST2	-0.174807	0.0729145	0.84 (0.73-0.97)	0.0165108	0.676488	0.227835	20
	DLG2	0.848872	0.354137	2.34 (1.17-4.68)	0.0165293	0.676488	0.214037	20
	PRG4	0.453038	0.18918	1.57 (1.09-2.28)	0.0166319	0.677142	0.594484	20
	AHRR	0.647714	0.270721	1.91 (1.12-3.25)	0.0167317	0.679437	0.0390473	20
	RP11-285F7.2	-0.477576	0.199804	0.62 (0.42-0.92)	0.0168381	0.681989	0.354496	20
	HSBP1	-0.332749	0.139329	0.72 (0.55-0.94)	0.01693	0.683938	0.351798	20
	BTBD17	0.389341	0.163351	1.48 (1.07-2.03)	0.0171505	0.689802	0.767084	20
	CHL1	-0.869062	0.365332	0.42 (0.2-0.86)	0.0173679	0.689802	0.784995	20
	IKBKB	0.660313	0.278031	1.94 (1.12-3.34)	0.0175506	0.689802	0.577228	20
	RCVRN	0.144034	0.0606811	1.15 (1.03-1.3)	0.0176145	0.689802	0.659388	20
	TPBG	-0.348816	0.14698	0.71 (0.53-0.94)	0.0176341	0.689802	0.29042	11
	LRRC37A15P	-0.133209	0.0561411	0.88 (0.78-0.98)	0.0176558	0.689802	0.969066	20
	KIF19	0.620242	0.261468	1.86 (1.11-3.1)	0.0176848	0.689802	0.651595	20
	RNF13	0.268466	0.113175	1.31 (1.05-1.63)	0.0176859	0.689802	0.672692	20
	MAD2L2	-0.555833	0.2344	0.57 (0.36-0.91)	0.0177258	0.689802	0.223034	12
	KRT8P46	-0.150492	0.0634679	0.86 (0.76-0.97)	0.0177324	0.689802	0.968256	20
	TRAF1	-0.453093	0.191183	0.64 (0.44-0.92)	0.0177908	0.689802	0.171306	20
	CCR3	-0.157924	0.0666399	0.85 (0.75-0.97)	0.0177971	0.689802	0.498117	20
	CYP4F12	-0.278067	0.117381	0.76 (0.6-0.95)	0.0178398	0.689802	0.479675	20
	SRF	-1.81124	0.764731	0.16 (0.04-0.73)	0.0178623	0.689802	0.0411785	16
	ZNF841	0.834769	0.35253	2.3 (1.15-4.6)	0.0178877	0.689802	0.167336	20
	TRBV7-6	-0.491489	0.207596	0.61 (0.41-0.92)	0.0179076	0.689802	0.147607	20
	RP11-148O21.4	-0.181417	0.0766929	0.83 (0.72-0.97)	0.0180057	0.689802	0.746758	20
	KIAA0232	0.388115	0.164222	1.47 (1.07-2.03)	0.01811	0.689802	0.90759	20
	ELL	-0.202505	0.0857016	0.82 (0.69-0.97)	0.0181322	0.689802	0.16206	20
	PNMA2	-0.618913	0.262028	0.54 (0.32-0.9)	0.0181762	0.689802	0.718979	20
	RP11-517A5.7	0.440409	0.186537	1.55 (1.08-2.24)	0.0182266	0.689802	0.263635	5
	AP3M2	-0.282746	0.119758	0.75 (0.6-0.95)	0.0182272	0.689802	0.577014	20
	PTGES3P1	-0.395868	0.167681	0.67 (0.48-0.93)	0.0182338	0.689802	0.0803981	20
	EPS15L1	1.0052	0.425804	2.73 (1.19-6.3)	0.0182406	0.689802	0.258633	20
	RP11-10L12.2	-0.21765	0.0922779	0.8 (0.67-0.96)	0.018342	0.689802	0.923892	20
	MDGA1	-0.126282	0.0535456	0.88 (0.79-0.98)	0.0183535	0.689802	0.654571	20
	AC007383.4	-0.4889	0.207401	0.61 (0.41-0.92)	0.0184097	0.689802	0.405902	9
	FAM117B	0.118298	0.0502334	1.13 (1.02-1.24)	0.0185248	0.689802	0.0161748	20
	SH2B3	0.470922	0.199975	1.6 (1.08-2.37)	0.0185275	0.689802	0.504896	20
	ANK3	-0.164407	0.0698417	0.85 (0.74-0.97)	0.0185728	0.689802	0.772746	20
	BICD1	0.726847	0.308839	2.07 (1.13-3.79)	0.0185983	0.689802	0.0596879	20
	SYT3	0.405276	0.172272	1.5 (1.07-2.1)	0.0186459	0.689802	0.544424	15
	IGLV3-12	0.114488	0.0486821	1.12 (1.02-1.23)	0.0186857	0.689802	0.0603042	20
	COL4A4	-0.93714	0.398549	0.39 (0.18-0.86)	0.0187038	0.689802	0.198651	20
	RP11-556E13.1	0.805283	0.342737	2.24 (1.14-4.38)	0.0187954	0.689802	0.242717	12
	GLS	0.393253	0.167417	1.48 (1.07-2.06)	0.0188266	0.689802	0.322634	20
	RP11-529E10.6	-0.165575	0.0705105	0.85 (0.74-0.97)	0.0188632	0.689802	0.0810504	20
	IGLV3-13	0.143329	0.0610705	1.15 (1.02-1.3)	0.0189282	0.689802	0.115501	20
	CXCR2	-0.325154	0.138563	0.72 (0.55-0.95)	0.0189448	0.689802	0.212955	20
	GPATCH4	-0.906392	0.386528	0.4 (0.19-0.86)	0.0190291	0.689802	0.794674	20
	RP11-173A8.2	0.754599	0.322039	2.13 (1.13-4)	0.0191197	0.689802	0.695837	15
	CTC-471J1.2	0.747774	0.319351	2.11 (1.13-3.95)	0.0192041	0.689802	0.489701	20
	VOPP1	0.440246	0.188028	1.55 (1.07-2.25)	0.0192123	0.689802	0.643103	20
	DAPP1	0.341919	0.146124	1.41 (1.06-1.87)	0.0192878	0.689802	0.657237	20
	TNFAIP3	1.67813	0.717339	5.36 (1.31-21.85)	0.0193154	0.689802	0.0276327	20
	LRP3	0.272376	0.116618	1.31 (1.04-1.65)	0.0195107	0.689802	0.754325	20
	PARVB	-0.413606	0.177107	0.66 (0.47-0.94)	0.0195257	0.689802	0.243134	20
	PTER	-0.156517	0.0670857	0.86 (0.75-0.98)	0.0196437	0.689802	0.0365433	20
	TPM1	-0.227334	0.0974737	0.8 (0.66-0.96)	0.0196873	0.689802	0.659185	20
	SNX18	0.487508	0.20905	1.63 (1.08-2.45)	0.0197001	0.689802	0.215106	20
	ZNF252P	0.167547	0.0718486	1.18 (1.03-1.36)	0.0197038	0.689802	0.675485	20
	CCDC134	0.29027	0.124499	1.34 (1.05-1.71)	0.0197264	0.689802	0.169432	20
	C1QL3	-0.225193	0.0966061	0.8 (0.66-0.96)	0.019751	0.689802	0.0325996	20
	NLRP12	0.283257	0.121524	1.33 (1.05-1.68)	0.0197606	0.689802	0.105129	20
	AC007382.1	-0.760219	0.326175	0.47 (0.25-0.89)	0.0197686	0.689802	0.0178307	20
	SLC25A16	0.198088	0.0849924	1.22 (1.03-1.44)	0.0197713	0.689802	0.908296	20
	RP5-821D11.7	0.138804	0.059561	1.15 (1.02-1.29)	0.019782	0.689802	0.288068	20
	ST7L	0.178034	0.0764124	1.19 (1.03-1.39)	0.0198107	0.689802	0.222898	20
	MX1	-0.181427	0.0779339	0.83 (0.72-0.97)	0.0199145	0.68991	0.657362	20
	RP11-958N24.1	-0.505334	0.217084	0.6 (0.39-0.92)	0.0199215	0.68991	0.0841192	20
	EIF2AK4	0.417743	0.179563	1.52 (1.07-2.16)	0.0199952	0.68991	0.30764	20
	TRBV20-1	0.274238	0.117879	1.32 (1.04-1.66)	0.0199956	0.68991	0.324072	20
	CDK10	0.190946	0.0821026	1.21 (1.03-1.42)	0.0200345	0.68991	0.97107	20
	REPS1	0.30182	0.12987	1.35 (1.05-1.74)	0.0201249	0.6915	0.921806	20
	NDUFB8	-1.4275	0.615506	0.24 (0.07-0.8)	0.0203828	0.697634	0.406895	20
	TBC1D3	-0.312914	0.134994	0.73 (0.56-0.95)	0.0204505	0.697634	0.204727	15
	RP11-611E13.2	-0.214851	0.0927139	0.81 (0.67-0.97)	0.0204842	0.697634	0.860593	20
	TRGC1	-0.175856	0.0759346	0.84 (0.72-0.97)	0.0205646	0.697634	0.868272	20
	PRAM1	-0.344429	0.148842	0.71 (0.53-0.95)	0.0206645	0.698231	0.10122	20
	ERMAP	0.198754	0.0858989	1.22 (1.03-1.44)	0.0206781	0.698231	0.158693	20
	STARD7-AS1	-1.54622	0.668871	0.21 (0.06-0.79)	0.0207949	0.699778	0.636874	20
	AIDA	-1.30382	0.564177	0.27 (0.09-0.82)	0.0208322	0.699778	0.684165	9
	TMEM184A	0.326449	0.141356	1.39 (1.05-1.83)	0.0209213	0.699778	0.542138	20
	IGHV7-27	0.154938	0.0671571	1.17 (1.02-1.33)	0.0210495	0.699778	0.821092	20
	CUTA	0.380362	0.164928	1.46 (1.06-2.02)	0.021098	0.699778	0.0754111	20
	NPIPP1	-0.13929	0.0604087	0.87 (0.77-0.98)	0.0211219	0.699778	0.0802556	20
	RP11-359J14.2	0.932746	0.404801	2.54 (1.15-5.62)	0.0212111	0.699778	0.601219	11
	ANKUB1	1.42772	0.619824	4.17 (1.24-14.05)	0.0212543	0.699778	0.0720981	20
	ASPRV1	-0.207266	0.0899902	0.81 (0.68-0.97)	0.0212674	0.699778	0.0548717	20
	CERK	0.23936	0.103944	1.27 (1.04-1.56)	0.021291	0.699778	0.365289	20
	PCBP1-AS1	-0.202835	0.0880978	0.82 (0.69-0.97)	0.0213135	0.699778	0.253768	20
	TRDMT1	-0.501212	0.217754	0.61 (0.4-0.93)	0.0213502	0.699778	0.861434	15
	LSM7	0.15916	0.0691781	1.17 (1.02-1.34)	0.0214067	0.699778	0.623572	20
	ARHGEF18	-0.374154	0.16271	0.69 (0.5-0.95)	0.021476	0.699778	0.406992	11
	RP11-796G6.2	0.369141	0.160545	1.45 (1.06-1.98)	0.0214883	0.699778	0.180647	20
	DHX36	0.271129	0.117951	1.31 (1.04-1.65)	0.0215245	0.699778	0.0710035	20
	IGLV3-16	-0.313163	0.136243	0.73 (0.56-0.95)	0.0215296	0.699778	0.0627075	20
	PLAT	-1.1932	0.519714	0.3 (0.11-0.84)	0.0216825	0.700353	0.517947	20
	CTB-133G6.1	-0.261159	0.113764	0.77 (0.62-0.96)	0.0216979	0.700353	0.449315	11
	IL16	-0.236531	0.103095	0.79 (0.64-0.97)	0.0217725	0.700353	0.370372	20
	CNOT2	0.964549	0.420423	2.62 (1.15-5.98)	0.0217769	0.700353	0.0278779	20
	AGPAT6	0.570697	0.248818	1.77 (1.09-2.88)	0.0218114	0.700353	0.541601	20
	PLGRKT	-0.131192	0.0572102	0.88 (0.78-0.98)	0.0218387	0.700353	0.883873	20
	RGPD1	0.376951	0.164483	1.46 (1.06-2.01)	0.0219213	0.700353	0.996281	3
	RP11-368I7.4	-0.353071	0.154161	0.7 (0.52-0.95)	0.0220054	0.700353	0.987441	20
	INTS2	1.839	0.803249	6.29 (1.3-30.37)	0.0220533	0.700353	0.528513	20
	SYNC	1.66839	0.728923	5.3 (1.27-22.13)	0.0220889	0.700353	0.0604623	12
	LY9	0.384675	0.168071	1.47 (1.06-2.04)	0.0220927	0.700353	0.902009	20
	SMC4	-0.481039	0.21029	0.62 (0.41-0.93)	0.0221667	0.700353	0.654414	20
	KDM3A	-0.9659	0.422672	0.38 (0.17-0.87)	0.0222997	0.700353	0.124398	20
	ST3GAL6	0.333495	0.145954	1.4 (1.05-1.86)	0.0223166	0.700353	0.356114	20
	PCMTD1	-0.326882	0.143072	0.72 (0.54-0.95)	0.0223281	0.700353	0.0295187	20
	STAT6	-0.170003	0.0744197	0.84 (0.73-0.98)	0.0223494	0.700353	0.257133	20
	PKD1P6	-0.270963	0.118647	0.76 (0.6-0.96)	0.022385	0.700353	0.249489	20
	GLIPR2	0.462968	0.203001	1.59 (1.07-2.37)	0.0225709	0.703693	0.163302	20
	PPARG	-0.344511	0.151088	0.71 (0.53-0.95)	0.0225952	0.703693	0.506508	20
	ADSL	0.532589	0.233693	1.7 (1.08-2.69)	0.0226665	0.704016	0.532896	20
	IGLV2-18	-0.364101	0.159835	0.69 (0.51-0.95)	0.0227277	0.704016	0.0834676	20
	AP000769.1	0.297897	0.130785	1.35 (1.04-1.74)	0.0227407	0.704016	0.224602	20
	KCTD9	1.30039	0.571596	3.67 (1.2-11.25)	0.0229051	0.706648	0.0957751	20
	C22orf15	0.84706	0.372414	2.33 (1.12-4.84)	0.0229353	0.706648	0.765923	20
	RP11-973N13.4	0.7525	0.330903	2.12 (1.11-4.06)	0.0229613	0.706648	0.343083	20
	CXCR1	-0.261571	0.115067	0.77 (0.61-0.96)	0.0230132	0.706854	0.136077	20
	RBM33	0.98813	0.434972	2.69 (1.15-6.3)	0.0231039	0.708249	0.0146727	6
	OXER1	-0.422449	0.186222	0.66 (0.46-0.94)	0.0232974	0.710742	0.783015	20
	C12orf23	0.268509	0.118376	1.31 (1.04-1.65)	0.0233124	0.710742	0.845629	20
	RFPL3S	0.23887	0.105355	1.27 (1.03-1.56)	0.0233733	0.710742	0.176726	20
	URGCP	-0.473252	0.208877	0.62 (0.41-0.94)	0.02347	0.710742	0.79273	20
	NGRN	2.00793	0.886245	7.45 (1.31-42.31)	0.0234725	0.710742	0.0472093	20
	SUMO1P1	-0.351024	0.154966	0.7 (0.52-0.95)	0.0235022	0.710742	0.313957	20
	SLC7A10	1.1675	0.51542	3.21 (1.17-8.83)	0.0235035	0.710742	0.819695	20
	RP11-298I3.1	-0.146667	0.0647793	0.86 (0.76-0.98)	0.0235683	0.710967	0.970755	20
	UQCC2	-0.352383	0.155677	0.7 (0.52-0.95)	0.0236019	0.710967	0.249969	20
	RP5-968J1.1	-0.373301	0.165112	0.69 (0.5-0.95)	0.0237653	0.714384	0.442058	10
	RP1-67K17.4	-0.316842	0.140181	0.73 (0.55-0.96)	0.0238067	0.714384	0.401103	11
	NRARP	-1.28553	0.569169	0.28 (0.09-0.84)	0.0239083	0.715254	0.286838	17
	RP11-1029J19.4	0.299328	0.132638	1.35 (1.04-1.75)	0.0240247	0.715254	0.216994	20
	EIF2B3	-1.30798	0.579683	0.27 (0.09-0.84)	0.0240478	0.715254	0.573943	20
	FOXN2	0.196223	0.0869746	1.22 (1.03-1.44)	0.0240645	0.715254	0.471754	20
	SMAD6	-0.912792	0.404895	0.4 (0.18-0.89)	0.0241714	0.71707	0.748632	20
	KPNA4	-0.549042	0.24381	0.58 (0.36-0.93)	0.0243272	0.71881	0.608192	20
	ZNF350	1.7084	0.758799	5.52 (1.25-24.43)	0.0243571	0.71881	0.0397689	20
	GATSL3	-0.528232	0.234637	0.59 (0.37-0.93)	0.024368	0.71881	0.418648	20
	TNFSF4	0.292159	0.129916	1.34 (1.04-1.73)	0.0245232	0.71956	0.579403	20
	ZNF672	1.16399	0.517918	3.2 (1.16-8.84)	0.0246119	0.71956	0.319834	20
	CDCA2	-1.20778	0.537784	0.3 (0.1-0.86)	0.0247139	0.71956	0.177376	20
	TRIM59	-0.564178	0.251587	0.57 (0.35-0.93)	0.0249307	0.71956	0.657596	20
	C9orf64	0.535919	0.239137	1.71 (1.07-2.73)	0.0250227	0.71956	0.929957	20
	RPL3	-0.628066	0.280258	0.53 (0.31-0.92)	0.0250243	0.71956	0.0300776	20
	R3HDM1	-1.38401	0.617625	0.25 (0.07-0.84)	0.0250349	0.71956	0.190498	20
	PRMT5	-0.186203	0.0831016	0.83 (0.71-0.98)	0.025048	0.71956	0.516742	20
	BAK1P1	-0.567897	0.253685	0.57 (0.34-0.93)	0.0251826	0.71956	0.946517	20
	CHMP3	0.389995	0.174242	1.48 (1.05-2.08)	0.0252058	0.71956	0.373251	20
	P2RY12	0.45804	0.204677	1.58 (1.06-2.36)	0.0252295	0.71956	0.193367	20
	LINC01093	0.286723	0.128187	1.33 (1.04-1.71)	0.0253023	0.71956	0.329675	20
	OMG	-1.25036	0.559291	0.29 (0.1-0.86)	0.0253763	0.71956	0.966343	20
	TDRD3	1.26971	0.567958	3.56 (1.17-10.84)	0.0253802	0.71956	0.0116323	20
	ALS2CR12	0.517599	0.231655	1.68 (1.07-2.64)	0.0254599	0.71956	0.0473966	20
	SDHDP6	0.0956528	0.0428258	1.1 (1.01-1.2)	0.0255137	0.71956	0.158522	20
	DOCK7	-0.35963	0.161014	0.7 (0.51-0.96)	0.0255144	0.71956	0.914044	20
	RP3-465N24.5	0.0982548	0.0439933	1.1 (1.01-1.2)	0.0255225	0.71956	0.141606	20
	GAS1	-0.303838	0.136056	0.74 (0.57-0.96)	0.0255363	0.71956	0.349473	20
	FAM207A	0.425608	0.190595	1.53 (1.05-2.22)	0.0255455	0.71956	0.0318712	20
	GCNT2	-0.160546	0.0718994	0.85 (0.74-0.98)	0.0255535	0.71956	0.31984	20
	CSF1R	0.329929	0.147827	1.39 (1.04-1.86)	0.0256238	0.71956	0.363225	20
	AAMDC	0.176008	0.0788781	1.19 (1.02-1.39)	0.0256549	0.71956	0.0730312	20
	SLC25A40	-0.764179	0.342652	0.47 (0.24-0.91)	0.0257346	0.71956	0.796809	12
	VLDLR	0.183792	0.0824254	1.2 (1.02-1.41)	0.025761	0.71956	0.222356	20
	RP4-647C14.3	-0.343664	0.154134	0.71 (0.52-0.96)	0.0257713	0.71956	0.359607	20
	MIER2	1.02354	0.45914	2.78 (1.13-6.84)	0.0257971	0.71956	0.279502	20
	GBP4	0.419756	0.188324	1.52 (1.05-2.2)	0.0258202	0.71956	0.0862674	20
	STK11IP	-1.45085	0.651375	0.23 (0.07-0.84)	0.0259224	0.721122	0.0439669	3
	ZSCAN9	0.150774	0.0677427	1.16 (1.02-1.33)	0.0260348	0.721797	0.0353648	19
	ARPP19	-0.326401	0.146792	0.72 (0.54-0.96)	0.0261783	0.721797	0.429838	20
	CLK4	0.190982	0.0859035	1.21 (1.02-1.43)	0.026201	0.721797	0.141361	20
	ZNF354A	0.202068	0.0909024	1.22 (1.02-1.46)	0.0262215	0.721797	0.3631	20
	FAM188A	0.471448	0.212337	1.6 (1.06-2.43)	0.0263997	0.721797	0.016472	20
	RACGAP1	-0.799479	0.360492	0.45 (0.22-0.91)	0.0265722	0.721797	0.614175	20
	DHFRL1	-0.675017	0.304647	0.51 (0.28-0.93)	0.0267094	0.721797	0.499504	20
	EPHB2	-0.274123	0.123727	0.76 (0.6-0.97)	0.0267226	0.721797	0.721494	20
	SNRPD3	-1.71174	0.77279	0.18 (0.04-0.82)	0.0267591	0.721797	0.382573	4
	CA6	-0.272102	0.122849	0.76 (0.6-0.97)	0.0267648	0.721797	0.88127	19
	METTL12	-1.42765	0.64457	0.24 (0.07-0.85)	0.0267679	0.721797	0.57656	16
	AURKA	1.29831	0.586285	3.66 (1.16-11.56)	0.0267966	0.721797	0.78346	18
	GUSBP5	-0.159528	0.0720476	0.85 (0.74-0.98)	0.0268148	0.721797	0.924035	20
	RFPL4A	0.115697	0.0522653	1.12 (1.01-1.24)	0.0268535	0.721797	0.467721	20
	INTS9	-1.12466	0.508163	0.32 (0.12-0.88)	0.0268849	0.721797	0.0221326	20
	IGLV2-34	-0.498251	0.225169	0.61 (0.39-0.94)	0.0269122	0.721797	0.0562052	20
	RP11-350F4.2	0.338271	0.152879	1.4 (1.04-1.89)	0.0269206	0.721797	0.411757	20
	STK35	-0.81906	0.370173	0.44 (0.21-0.91)	0.0269223	0.721797	0.440643	20
	ADAT1	-0.135716	0.061462	0.87 (0.77-0.98)	0.0272353	0.725375	0.527447	20
	RSF1	0.532952	0.241371	1.7 (1.06-2.73)	0.0272432	0.725375	0.0341241	20
	GTF2IRD2	-1.25998	0.570954	0.28 (0.09-0.87)	0.0273287	0.725375	0.265108	20
	ZNF544	-0.2453	0.111187	0.78 (0.63-0.97)	0.0273704	0.725375	0.0465429	20
	ZDHHC11	-1.92804	0.873946	0.15 (0.03-0.81)	0.0273744	0.725375	0.0324486	7
	JAZF1	0.190983	0.0867134	1.21 (1.02-1.43)	0.0276322	0.728136	0.622998	20
	CYFIP2	0.683889	0.310658	1.98 (1.08-3.64)	0.0277061	0.728136	0.152081	20
	PDE6H	0.365261	0.165952	1.44 (1.04-1.99)	0.0277356	0.728136	0.810677	20
	EBF4	-0.372005	0.169172	0.69 (0.49-0.96)	0.0278797	0.728136	0.510563	20
	RHD	0.114471	0.0520891	1.12 (1.01-1.24)	0.0279772	0.728136	0.222157	20
	AGL	0.705457	0.32115	2.02 (1.08-3.8)	0.0280447	0.728136	0.190889	20
	TMEM50A	0.184383	0.0839546	1.2 (1.02-1.42)	0.028076	0.728136	0.0991715	20
	JAZF1-AS1	0.370853	0.169007	1.45 (1.04-2.02)	0.0282132	0.728136	0.847142	20
	PIGT	0.506968	0.231157	1.66 (1.06-2.61)	0.028295	0.728136	0.489902	20
	ATG9B	1.46919	0.669906	4.35 (1.17-16.15)	0.0282985	0.728136	0.3469	18
	TRBV30	0.090747	0.0413996	1.09 (1.01-1.19)	0.0283812	0.728136	0.102592	20
	PRMT5-AS1	-0.461055	0.210341	0.63 (0.42-0.95)	0.0283838	0.728136	0.274373	20
	C21orf59	1.17428	0.535832	3.24 (1.13-9.25)	0.0284147	0.728136	0.769153	20
	CTD-2134A5.4	0.455122	0.207712	1.58 (1.05-2.37)	0.028443	0.728136	0.0213883	20
	TDRD12	-0.764301	0.348861	0.47 (0.24-0.92)	0.0284631	0.728136	0.0975359	20
	ARL15	0.500151	0.228317	1.65 (1.05-2.58)	0.0284811	0.728136	0.197818	20
	CD226	-0.226452	0.103422	0.8 (0.65-0.98)	0.0285537	0.728136	0.796321	20
	ILF3	-2.57618	1.17659	0.08 (0.01-0.76)	0.0285587	0.728136	0.0301831	20
	AL031663.2	-0.452172	0.206712	0.64 (0.42-0.95)	0.0287097	0.728136	0.769941	18
	KRTAP5-1	1.59498	0.729288	4.93 (1.18-20.58)	0.0287395	0.728136	0.167974	20
	DOK6	0.3179	0.145367	1.37 (1.03-1.83)	0.0287516	0.728136	0.814894	20
	RP11-834C11.3	0.0921854	0.0421576	1.1 (1.01-1.19)	0.0287653	0.728136	0.0650025	20
	SMUG1	-0.229085	0.104788	0.8 (0.65-0.98)	0.0288023	0.728136	0.388604	20
	CTD-2201I18.1	0.33108	0.151502	1.39 (1.03-1.87)	0.0288658	0.728136	0.0529317	20
	RPA2	-0.221632	0.101429	0.8 (0.66-0.98)	0.0288826	0.728136	0.613595	19
	RP11-834C11.4	0.284023	0.130104	1.33 (1.03-1.71)	0.0290318	0.728136	0.177113	20
	EBLN2	-0.268427	0.122967	0.76 (0.6-0.97)	0.0290418	0.728136	0.904504	20
	VPS13A	-0.520772	0.238602	0.59 (0.37-0.95)	0.0290655	0.728136	0.192517	20
	C1orf63	0.512476	0.234832	1.67 (1.05-2.65)	0.0290866	0.728136	0.139132	20
	DIAPH1	1.3026	0.597075	3.68 (1.14-11.86)	0.0291363	0.728136	0.139314	20
	ISYNA1	-1.82029	0.834466	0.16 (0.03-0.83)	0.0291552	0.728136	0.466245	16
	RNU7-45P	-0.315033	0.144516	0.73 (0.55-0.97)	0.0292639	0.729685	0.328714	20
	MRPS24	-0.722078	0.331511	0.49 (0.25-0.93)	0.0293952	0.731267	0.998746	20
	NFKBIL1	-0.858963	0.394574	0.42 (0.2-0.92)	0.029485	0.731267	0.0342963	20
	PELI3	-0.332686	0.152838	0.72 (0.53-0.97)	0.0295009	0.731267	0.604831	20
	EFCAB2	-0.207185	0.0952133	0.81 (0.67-0.98)	0.0295542	0.731267	0.810073	20
	CCDC17	0.617924	0.284126	1.86 (1.06-3.24)	0.0296435	0.731267	0.146579	14
	C19orf60	-0.155001	0.0712743	0.86 (0.74-0.98)	0.0296519	0.731267	0.363177	20
	SNX10	-0.738183	0.339596	0.48 (0.25-0.93)	0.0297271	0.731267	0.157043	20
	RNF17	1.12185	0.516174	3.07 (1.12-8.44)	0.029751	0.731267	0.337796	20
	SHMT2	-1.00614	0.463018	0.37 (0.15-0.91)	0.02978	0.731267	0.250428	20
	FAM209B	-0.521773	0.240289	0.59 (0.37-0.95)	0.0298978	0.731617	0.120354	20
	SSBP4	0.516035	0.23778	1.68 (1.05-2.67)	0.0299899	0.731617	0.0917493	20
	ANP32A	-1.15634	0.533108	0.31 (0.11-0.89)	0.0300789	0.731617	0.51752	9
	EFHC1	0.513413	0.236706	1.67 (1.05-2.66)	0.0300835	0.731617	0.720112	20
	HMGB3P32	-0.295183	0.136094	0.74 (0.57-0.97)	0.0300859	0.731617	0.118826	20
	CTD-2619J13.19	0.317269	0.146283	1.37 (1.03-1.83)	0.0300925	0.731617	0.887747	20
	FAM60A	1.07365	0.495162	2.93 (1.11-7.72)	0.030137	0.731617	0.235799	15
	TMEM44	0.300451	0.138617	1.35 (1.03-1.77)	0.0301978	0.731957	0.480077	20
	AKNA	-0.458666	0.211777	0.63 (0.42-0.96)	0.0303264	0.733518	0.0636103	20
	OXTR	1.10283	0.509399	3.01 (1.11-8.18)	0.0303905	0.733518	0.620462	20
	TEX10	0.569847	0.263233	1.77 (1.06-2.96)	0.030403	0.733518	0.779564	20
	RP11-395B7.7	-0.379876	0.175714	0.68 (0.48-0.97)	0.0306255	0.736683	0.51518	20
	YTHDF2	0.413192	0.191144	1.51 (1.04-2.2)	0.0306431	0.736683	0.459142	20
	FAM109A	-0.689401	0.318982	0.5 (0.27-0.94)	0.0306755	0.736683	0.0830785	20
	CTA-445C9.14	0.580079	0.268566	1.79 (1.06-3.02)	0.0307793	0.737923	0.245439	20
	RP4-657D16.3	-0.350943	0.162613	0.7 (0.51-0.97)	0.0309159	0.737923	0.8913	20
	RP11-303E16.2	0.425372	0.197222	1.53 (1.04-2.25)	0.03102	0.738904	0.625545	14
	SHKBP1	-0.151322	0.0701729	0.86 (0.75-0.99)	0.0310515	0.738904	0.445546	20
	CTD-2246P4.1	-0.143623	0.066623	0.87 (0.76-0.99)	0.0311028	0.738998	0.0463238	20
	RPL13	0.19398	0.0900337	1.21 (1.02-1.45)	0.0311992	0.740164	0.0790416	20
	RP11-452H21.4	-0.188508	0.0875373	0.83 (0.7-0.98)	0.031283	0.741027	0.061591	19
	C12orf76	-0.71679	0.333135	0.49 (0.25-0.94)	0.0314246	0.742321	0.174847	19
	STRN	-0.733501	0.340951	0.48 (0.25-0.94)	0.0314494	0.742321	0.674842	20
	ZNF792	0.386058	0.179557	1.47 (1.03-2.09)	0.0315502	0.742321	0.851621	20
	RP11-13A1.1	-0.333674	0.155345	0.72 (0.53-0.97)	0.0317173	0.742321	0.0996867	20
	AP2M1	0.362207	0.168668	1.44 (1.03-2)	0.0317568	0.742321	0.104387	20
	ABRACL	-0.159232	0.0741727	0.85 (0.74-0.99)	0.0318114	0.742321	0.664968	20
	GPANK1	-0.420878	0.196088	0.66 (0.45-0.96)	0.0318433	0.742321	0.696758	20
	CD37	0.241598	0.112605	1.27 (1.02-1.59)	0.0319095	0.742321	0.97442	20
	NOL9	-0.339933	0.158455	0.71 (0.52-0.97)	0.0319289	0.742321	0.868714	20
	PLEKHG5	-0.356786	0.166346	0.7 (0.51-0.97)	0.0319657	0.742321	0.701805	20
	FCRL6	-0.178313	0.0831637	0.84 (0.71-0.98)	0.0320231	0.742321	0.111605	20
	RTEL1P1	0.421359	0.196617	1.52 (1.04-2.24)	0.0321094	0.742321	0.740441	20
	NDUFA11	0.645201	0.301302	1.91 (1.06-3.44)	0.0322439	0.742321	0.501727	20
	CHTF18	-0.75774	0.353857	0.47 (0.23-0.94)	0.0322442	0.742321	0.5349	20
	USE1	-0.701462	0.327696	0.5 (0.26-0.94)	0.0323075	0.742321	0.204456	20
	DDX60L	0.177847	0.0831244	1.19 (1.02-1.41)	0.032393	0.742321	0.403958	20
	AVPI1	0.460403	0.215262	1.58 (1.04-2.42)	0.0324517	0.742321	0.208974	20
	GADD45A	1.1516	0.539146	3.16 (1.1-9.1)	0.0326816	0.742321	0.0685544	20
	MIDN	0.751012	0.351897	2.12 (1.06-4.22)	0.0328281	0.742321	0.712967	10
	UBE2E2	0.387343	0.181521	1.47 (1.03-2.1)	0.0328525	0.742321	0.68726	20
	CHML	0.682743	0.319973	1.98 (1.06-3.71)	0.0328629	0.742321	0.580588	20
	CTD-2008A1.2	-0.493494	0.231336	0.61 (0.39-0.96)	0.0329058	0.742321	0.439618	20
	STK19	1.18464	0.555536	3.27 (1.1-9.71)	0.0329719	0.742321	0.153343	20
	ZBTB8OS	-0.696942	0.326838	0.5 (0.26-0.95)	0.0329759	0.742321	0.191982	20
	HGD	1.33122	0.624343	3.79 (1.11-12.87)	0.0329905	0.742321	0.38242	20
	TRIM35	-0.249363	0.11703	0.78 (0.62-0.98)	0.0331091	0.742321	0.439569	20
	SSB	0.771963	0.362351	2.16 (1.06-4.4)	0.0331362	0.742321	0.567278	20
	ARHGEF19	0.142438	0.0668656	1.15 (1.01-1.31)	0.0331535	0.742321	0.723268	20
	CCDC116	-1.45846	0.684833	0.23 (0.06-0.89)	0.0332001	0.742321	0.306488	16
	ZMIZ1-AS1	0.329634	0.15481	1.39 (1.03-1.88)	0.0332307	0.742321	0.796292	20
	CRYBB2P1	-0.286299	0.134458	0.75 (0.58-0.98)	0.0332314	0.742321	0.0153093	20
	SEC31B	-0.146571	0.0688375	0.86 (0.75-0.99)	0.0332352	0.742321	0.273585	20
	CD200R1	-0.225917	0.106245	0.8 (0.65-0.98)	0.0334715	0.742321	0.0461365	20
	RAF1	0.539776	0.253859	1.72 (1.04-2.82)	0.0334797	0.742321	0.700042	20
	TRBJ2-3	-0.164799	0.0775377	0.85 (0.73-0.99)	0.0335526	0.742321	0.196578	20
	ATL3	-0.450691	0.212062	0.64 (0.42-0.97)	0.033563	0.742321	0.817804	20
	HIBCH	-0.190064	0.0894422	0.83 (0.69-0.99)	0.0335876	0.742321	0.35047	20
	P2RY13	0.219519	0.103312	1.25 (1.02-1.53)	0.0336022	0.742321	0.527635	20
	TM6SF1	0.224343	0.105615	1.25 (1.02-1.54)	0.0336566	0.742321	0.0837238	20
	RP11-240E2.2	0.211221	0.0994403	1.24 (1.02-1.5)	0.0336623	0.742321	0.45845	20
	ACO1	-0.392553	0.184892	0.68 (0.47-0.97)	0.0337412	0.742321	0.385926	20
	ABCB4	-0.548349	0.258371	0.58 (0.35-0.96)	0.0338102	0.742321	0.655654	20
	JMJD7	0.316214	0.149025	1.37 (1.02-1.84)	0.0338478	0.742321	0.918062	20
	PLA2G4B	0.215828	0.101729	1.24 (1.02-1.51)	0.0338716	0.742321	0.663871	20
	TPH1	-0.648427	0.305654	0.52 (0.29-0.95)	0.0338849	0.742321	0.72979	20
	EMB	0.244034	0.11506	1.28 (1.02-1.6)	0.0339282	0.742321	0.636431	10
	PBX3	0.943525	0.445138	2.57 (1.07-6.15)	0.0340379	0.742321	0.0241871	20
	RP11-13A1.3	-0.794167	0.374774	0.45 (0.22-0.94)	0.0340858	0.742321	0.233961	20
	COL11A2	-0.486271	0.229526	0.61 (0.39-0.96)	0.0341256	0.742321	0.0278148	20
	IMPDH1P10	-0.548932	0.259202	0.58 (0.35-0.96)	0.034194	0.742321	0.858096	20
	ULK4	0.125693	0.0593985	1.13 (1.01-1.27)	0.0343366	0.742321	0.0527928	4
	RP11-297N6.4	-0.181815	0.0859205	0.83 (0.7-0.99)	0.0343374	0.742321	0.0298862	20
	CLCF1	-0.860602	0.406849	0.42 (0.19-0.94)	0.0344053	0.742321	0.710812	20
	RP11-469M7.1	0.508089	0.24021	1.66 (1.04-2.66)	0.0344142	0.742321	0.0135198	20
	RBFA	-0.440166	0.208195	0.64 (0.43-0.97)	0.0344981	0.742321	0.684808	20
	TOMM5	0.289097	0.136757	1.34 (1.02-1.75)	0.0345202	0.742321	0.434659	20
	CTD-2369P2.2	0.375622	0.177744	1.46 (1.03-2.06)	0.0345771	0.742321	0.0584984	20
	DCAF10	-0.557536	0.263908	0.57 (0.34-0.96)	0.0346338	0.742321	0.199702	7
	ZNF680	0.662871	0.314016	1.94 (1.05-3.59)	0.0347768	0.742321	0.195552	20
	MGA	0.563141	0.266784	1.76 (1.04-2.96)	0.0347851	0.742321	0.390908	20
	RP11-981G7.2	0.357577	0.169493	1.43 (1.03-1.99)	0.0348857	0.742321	0.316804	20
	NARS2	0.187048	0.0886827	1.21 (1.01-1.43)	0.0349285	0.742321	0.353916	18
	AGPAT1	-0.784677	0.372241	0.46 (0.22-0.95)	0.0350328	0.742321	0.398334	20
	BBS2	0.107221	0.0508654	1.11 (1.01-1.23)	0.0350362	0.742321	0.294904	20
	DBNL	0.270748	0.12846	1.31 (1.02-1.69)	0.035062	0.742321	0.435593	20
	EVI2B	0.683779	0.324447	1.98 (1.05-3.74)	0.0350723	0.742321	0.902675	20
	SRSF2	1.33787	0.635159	3.81 (1.1-13.23)	0.0351738	0.742321	0.143696	20
	BTBD1	0.662697	0.31463	1.94 (1.05-3.59)	0.0351806	0.742321	0.0875769	20
	MIR600HG	-0.643588	0.305621	0.53 (0.29-0.96)	0.0352183	0.742321	0.028294	20
	NDN	-0.202356	0.0960969	0.82 (0.68-0.99)	0.035226	0.742321	0.745271	20
	STX16	-0.410136	0.194775	0.66 (0.45-0.97)	0.0352309	0.742321	0.707402	20
	TTYH2	-0.513378	0.243826	0.6 (0.37-0.97)	0.0352471	0.742321	0.975511	20
	EPN1	-0.404504	0.192146	0.67 (0.46-0.97)	0.0352749	0.742321	0.164213	14
	USP30	-0.472711	0.224553	0.62 (0.4-0.97)	0.0352806	0.742321	0.734709	19
	WLS	0.124438	0.0591416	1.13 (1.01-1.27)	0.0353732	0.742321	0.75074	20
	LRRK2	0.230526	0.109575	1.26 (1.02-1.56)	0.035394	0.742321	0.844879	20
	RP11-366M4.11	-0.221766	0.105414	0.8 (0.65-0.98)	0.0353987	0.742321	0.828257	20
	RELA	1.91699	0.911292	6.8 (1.14-40.57)	0.0354136	0.742321	0.0131294	20
	RP11-536K7.3	0.243117	0.115578	1.28 (1.02-1.6)	0.0354235	0.742321	0.0891548	20
	TIPIN	-0.318575	0.151466	0.73 (0.54-0.98)	0.0354419	0.742321	0.391395	20
	AC092316.1	0.387966	0.184476	1.47 (1.03-2.12)	0.0354596	0.742321	0.754298	7
	TPM3P9	-0.0873496	0.0415346	0.92 (0.84-0.99)	0.0354611	0.742321	0.476514	20
	TSGA10	0.123541	0.0587479	1.13 (1.01-1.27)	0.0354745	0.742321	0.359694	20
	PIN1	1.00561	0.478567	2.73 (1.07-6.98)	0.0356147	0.742321	0.320037	20
	TRBV23-1	0.409694	0.195072	1.51 (1.03-2.21)	0.0357091	0.742321	0.334185	20
	WDPCP	0.365802	0.17418	1.44 (1.02-2.03)	0.0357169	0.742321	0.095628	20
	RAD51B	2.95125	1.40638	19.13 (1.22-301.19)	0.0358641	0.742321	0.0881562	7
	TRBC2	0.391736	0.18673	1.48 (1.03-2.13)	0.0359164	0.742321	0.370727	20
	RP11-325K4.2	0.657255	0.313391	1.93 (1.04-3.57)	0.035973	0.742321	0.198518	20
	ZNF830	0.918737	0.438164	2.51 (1.06-5.92)	0.0360125	0.742321	0.395273	20
	C2orf15	-0.180206	0.0859607	0.84 (0.71-0.99)	0.0360486	0.742321	0.134949	20
	OLR1	-1.40661	0.671655	0.24 (0.07-0.91)	0.0362385	0.742321	0.551979	20
	RP4-794H19.1	0.379738	0.181493	1.46 (1.02-2.09)	0.0364119	0.742321	0.424266	16
	ELMOD3	0.902165	0.431203	2.46 (1.06-5.74)	0.0364202	0.742321	0.847288	20
	RP11-796E2.4	-0.896378	0.428571	0.41 (0.18-0.95)	0.0364785	0.742321	0.665457	20
	PNKD	-0.149586	0.0715324	0.86 (0.75-0.99)	0.0365129	0.742321	0.129075	20
	RP11-930O11.1	-0.845268	0.404349	0.43 (0.19-0.95)	0.0365781	0.742321	0.404654	20
	PSME4	0.339158	0.162286	1.4 (1.02-1.93)	0.0366288	0.742321	0.453336	20
	RP11-58A11.2	-0.462088	0.22112	0.63 (0.41-0.97)	0.0366396	0.742321	0.244093	20
	GNG12-AS1	0.39239	0.187868	1.48 (1.02-2.14)	0.0367394	0.742321	0.679498	20
	CTD-3074O7.5	-0.245238	0.11744	0.78 (0.62-0.99)	0.0367797	0.742321	0.629809	20
	VEZF1	0.967851	0.463517	2.63 (1.06-6.53)	0.0367925	0.742321	0.240455	20
	AC019097.7	0.203014	0.0972486	1.23 (1.01-1.48)	0.0368363	0.742321	0.640972	20
	STRBP	-0.908029	0.435162	0.4 (0.17-0.95)	0.0369203	0.742321	0.0378319	20
	FAM213B	0.194209	0.0931063	1.21 (1.01-1.46)	0.0369896	0.742321	0.308702	20
	TMED6	-0.170013	0.0815119	0.84 (0.72-0.99)	0.0370018	0.742321	0.102316	20
	AL353354.1	0.642132	0.307876	1.9 (1.04-3.47)	0.0370074	0.742321	0.0613955	20
	ZNF23	-0.293405	0.140721	0.75 (0.57-0.98)	0.0370683	0.742321	0.265916	20
	SLC29A3	-0.281212	0.1349	0.75 (0.58-0.98)	0.0371066	0.742321	0.950642	20
	RRP1B	0.465029	0.223212	1.59 (1.03-2.47)	0.037219	0.742321	0.163754	20
	MAPK3	-0.151541	0.07276	0.86 (0.75-0.99)	0.0372735	0.742321	0.0737289	20
	CTD-2587M2.1	-0.0767502	0.0368547	0.93 (0.86-1)	0.0372961	0.742321	0.807063	20
	RP11-326C3.13	0.113589	0.0545447	1.12 (1.01-1.25)	0.0372969	0.742321	0.552817	20
	RP11-412D9.4	0.474721	0.228071	1.61 (1.03-2.51)	0.0373918	0.742321	0.450738	20
	MMS22L	0.556036	0.26719	1.74 (1.03-2.94)	0.0374291	0.742321	0.0227515	20
	MED19	0.164222	0.0789194	1.18 (1.01-1.38)	0.0374447	0.742321	0.272425	20
	GLYATL2	-0.396504	0.19065	0.67 (0.46-0.98)	0.0375485	0.742321	0.642123	17
	SURF1	0.150884	0.0725788	1.16 (1.01-1.34)	0.0376267	0.742321	0.184463	20
	MDFIC	0.684082	0.329066	1.98 (1.04-3.78)	0.0376302	0.742321	0.164415	20
	DNA2	-0.357896	0.172163	0.7 (0.5-0.98)	0.0376344	0.742321	0.645892	20
	SPON2	0.527535	0.253919	1.69 (1.03-2.79)	0.0377487	0.742321	0.991466	20
	ETV3	-1.90676	0.917905	0.15 (0.02-0.9)	0.0377743	0.742321	0.853264	16
	PLEKHA5	0.265182	0.12766	1.3 (1.02-1.67)	0.0377785	0.742321	0.496808	20
	NUDT4	0.706397	0.340074	2.03 (1.04-3.95)	0.0377843	0.742321	0.206511	20
	C20orf112	0.725933	0.350365	2.07 (1.04-4.11)	0.0382716	0.742321	0.863406	20
	RP11-325K4.3	0.730396	0.352617	2.08 (1.04-4.14)	0.0383253	0.742321	0.130938	17
	RPL4P6	-0.710887	0.34344	0.49 (0.25-0.96)	0.0384618	0.742321	0.823842	20
	GDPD3	-0.432025	0.208782	0.65 (0.43-0.98)	0.0385216	0.742321	0.0451423	20
	TRBV5-6	-0.309265	0.149513	0.73 (0.55-0.98)	0.0385939	0.742321	0.560856	20
	TRBV19	-0.187008	0.0904118	0.83 (0.69-0.99)	0.0386018	0.742321	0.0361537	20
	KIFAP3	-0.778696	0.376491	0.46 (0.22-0.96)	0.038612	0.742321	0.323219	15
	SDC4	0.833452	0.403274	2.3 (1.04-5.07)	0.0387613	0.742321	0.480088	12
	RAB1A	1.69559	0.820594	5.45 (1.09-27.22)	0.0388004	0.742321	0.710388	20
	CD58	-1.0247	0.496061	0.36 (0.14-0.95)	0.038859	0.742321	0.54851	8
	ZNF330	-0.333853	0.161699	0.72 (0.52-0.98)	0.0389557	0.742321	0.0403486	20
	MAG	0.880873	0.426658	2.41 (1.05-5.57)	0.0389619	0.742321	0.628461	20
	ATP6V1G2	0.389386	0.188631	1.48 (1.02-2.14)	0.0389913	0.742321	0.0543835	20
	KIAA0226	0.621816	0.30134	1.86 (1.03-3.36)	0.0390647	0.742321	0.0665233	20
	AP4B1-AS1	0.313031	0.151724	1.37 (1.02-1.84)	0.039097	0.742321	0.183229	20
	IDI1	-0.610459	0.295911	0.54 (0.3-0.97)	0.0391142	0.742321	0.418511	20
	SLC35E2B	0.199639	0.0968101	1.22 (1.01-1.48)	0.0391912	0.742321	0.201931	20
	NAP1L4P1	0.400332	0.19418	1.49 (1.02-2.18)	0.0392409	0.742321	0.37262	10
	RP5-890E16.2	-0.850804	0.412708	0.43 (0.19-0.96)	0.0392537	0.742321	0.609988	20
	CBS	0.134982	0.0654901	1.14 (1.01-1.3)	0.0392923	0.742321	0.377161	20
	NGDN	0.668153	0.324364	1.95 (1.03-3.68)	0.0394094	0.742321	0.91338	20
	SNAPC5	-0.368957	0.179115	0.69 (0.49-0.98)	0.0394099	0.742321	0.436445	20
	IGHV3-11	0.193988	0.0942104	1.21 (1.01-1.46)	0.0394857	0.742321	0.0141364	20
	FRMD4B	-0.196599	0.095515	0.82 (0.68-0.99)	0.0395614	0.742321	0.924247	20
	SCMH1	-0.500705	0.243272	0.61 (0.38-0.98)	0.0395695	0.742321	0.209295	20
	CES4A	0.837934	0.407196	2.31 (1.04-5.13)	0.0396077	0.742321	0.289743	20
	DKFZP761J1410	-0.226491	0.110083	0.8 (0.64-0.99)	0.0396419	0.742321	0.273952	20
	TMEM205	-0.259332	0.126095	0.77 (0.6-0.99)	0.0397204	0.742321	0.468063	20
	TRBV24-1	0.128939	0.0627079	1.14 (1.01-1.29)	0.0397651	0.742321	0.265531	20
	SLC6A12	-0.337211	0.164023	0.71 (0.52-0.98)	0.039794	0.742321	0.157709	20
	EPOR	-0.287328	0.139769	0.75 (0.57-0.99)	0.0398083	0.742321	0.33209	20
	CECR1	0.205807	0.100145	1.23 (1.01-1.49)	0.03987	0.742321	0.282685	20
	BDH2	0.145425	0.07078	1.16 (1.01-1.33)	0.0399171	0.742321	0.246626	20
	IFI27	0.332225	0.161709	1.39 (1.02-1.91)	0.039931	0.742321	0.0707719	20
	FCGR2C	-0.217518	0.105888	0.8 (0.65-0.99)	0.0399541	0.742321	0.713647	20
	CCDC159	-0.154915	0.0754201	0.86 (0.74-0.99)	0.0399726	0.742321	0.0615829	20
	HSPA7	-0.405875	0.197622	0.67 (0.45-0.98)	0.0399952	0.742321	0.83345	20
	MAN2A1	-0.643867	0.313576	0.53 (0.28-0.97)	0.0400428	0.742321	0.498513	20
	TRIM74	0.453291	0.220771	1.57 (1.02-2.43)	0.0400519	0.742321	0.932133	14
	CTD-2541M15.1	-0.367552	0.179032	0.69 (0.49-0.98)	0.0400727	0.742321	0.674154	20
	CNOT11	-0.517492	0.252098	0.6 (0.36-0.98)	0.0400976	0.742321	0.31672	20
	CTC-510F12.4	0.0746752	0.0363841	1.08 (1-1.16)	0.0401294	0.742321	0.974808	20
	CRYGN	-0.345541	0.16842	0.71 (0.51-0.98)	0.0402026	0.742321	0.210859	20
	RP11-110G21.1	-0.315811	0.15395	0.73 (0.54-0.99)	0.0402291	0.742321	0.0102685	20
	NSFP1	0.0937621	0.0457089	1.1 (1-1.2)	0.0402389	0.742321	0.0687821	20
	ADM5	-1.01659	0.495592	0.36 (0.14-0.96)	0.0402411	0.742321	0.904821	20
	LRRC37A	0.112649	0.054935	1.12 (1-1.25)	0.0403069	0.742321	0.547703	20
	RAB3D	-0.416723	0.203222	0.66 (0.44-0.98)	0.0403078	0.742321	0.0623505	20
	TMEM30B	-0.960545	0.468453	0.38 (0.15-0.96)	0.0403195	0.742321	0.699866	20
	MYO1G	-0.205205	0.100078	0.81 (0.67-0.99)	0.0403204	0.742321	0.0440822	20
	MTA2	-1.21387	0.59205	0.3 (0.09-0.95)	0.0403372	0.742321	0.360191	20
	NCLP1	0.192293	0.0938032	1.21 (1.01-1.46)	0.0403683	0.742321	0.290801	20
	SH2D1B	-0.541655	0.264351	0.58 (0.35-0.98)	0.0404625	0.742321	0.546616	20
	MFSD2A	1.38839	0.677599	4.01 (1.06-15.13)	0.0404635	0.742321	0.0860404	9
	ARL17B	0.164372	0.0802422	1.18 (1.01-1.38)	0.0405163	0.742321	0.619611	20
	TSPAN16	0.411501	0.200889	1.51 (1.02-2.24)	0.0405207	0.742321	0.0360129	20
	GNL1	-0.984653	0.480748	0.37 (0.15-0.96)	0.0405433	0.742321	0.653157	14
	CA4	0.416527	0.203385	1.52 (1.02-2.26)	0.0405624	0.742321	0.466136	20
	JMJD6	0.199672	0.0975456	1.22 (1.01-1.48)	0.0406615	0.742321	0.651658	20
	FAM215B	-0.142141	0.0694626	0.87 (0.76-0.99)	0.0407278	0.742321	0.102116	20
	KRT8P12	-0.178464	0.0872256	0.84 (0.71-0.99)	0.040756	0.742321	0.805972	20
	WRN	-0.293245	0.143329	0.75 (0.56-0.99)	0.0407599	0.742321	0.141549	20
	SWSAP1	-0.451985	0.22095	0.64 (0.41-0.98)	0.0407913	0.742321	0.163097	20
	WASH5P	-0.386954	0.18918	0.68 (0.47-0.98)	0.0408126	0.742321	0.703717	20
	C5orf17	0.289688	0.141642	1.34 (1.01-1.76)	0.0408338	0.742321	0.0402913	20
	AC105402.4	0.630687	0.308653	1.88 (1.03-3.44)	0.0410175	0.743084	0.860333	20
	RPAP1	-0.185262	0.0907031	0.83 (0.7-0.99)	0.0411006	0.743084	0.354967	20
	WHSC1L1	0.473379	0.231848	1.61 (1.02-2.53)	0.0411751	0.743084	0.44807	20
	RNF141	0.372642	0.182652	1.45 (1.01-2.08)	0.0413327	0.743084	0.280346	20
	CPT1C	0.743712	0.364538	2.1 (1.03-4.3)	0.0413356	0.743084	0.742001	20
	FAM124B	0.434234	0.21286	1.54 (1.02-2.34)	0.0413499	0.743084	0.844267	20
	ZNF586	0.180146	0.0883222	1.2 (1.01-1.42)	0.0413859	0.743084	0.543815	20
	CSGALNACT2	-0.692763	0.339687	0.5 (0.26-0.97)	0.0414086	0.743084	0.0442082	20
	CASQ1	-0.15324	0.0751717	0.86 (0.74-0.99)	0.0414962	0.743084	0.631439	20
	PITPNM1	-0.168777	0.0827944	0.84 (0.72-0.99)	0.0414989	0.743084	0.256451	20
	ATP1A4	-0.172325	0.0845477	0.84 (0.71-0.99)	0.0415299	0.743084	0.843463	20
	KHDRBS2	0.686889	0.337072	1.99 (1.03-3.85)	0.041569	0.743084	0.489954	20
	HMGN3	0.76262	0.374344	2.14 (1.03-4.47)	0.0416284	0.743084	0.450104	20
	PEA15	-0.230359	0.113091	0.79 (0.64-0.99)	0.041657	0.743084	0.888754	20
	CEP120	0.825316	0.405229	2.28 (1.03-5.05)	0.0416838	0.743084	0.0447468	20
	ITGA4	0.155101	0.076247	1.17 (1.01-1.36)	0.0419328	0.746607	0.902221	20
	UBE2K	0.413216	0.20327	1.51 (1.01-2.25)	0.0420681	0.746607	0.025073	20
	LINC00999	-0.180913	0.0890324	0.83 (0.7-0.99)	0.0421546	0.746607	0.0839811	11
	SNORD89	0.143206	0.070476	1.15 (1.01-1.32)	0.0421555	0.746607	0.167533	20
	HKR1	0.279481	0.137548	1.32 (1.01-1.73)	0.0421663	0.746607	0.38183	20
	SQRDL	0.253147	0.124644	1.29 (1.01-1.64)	0.0422601	0.746607	0.318827	20
	GNRH1	-0.950329	0.468424	0.39 (0.15-0.97)	0.0424808	0.746607	0.0356236	20
	TRBV6-6	-0.501086	0.247089	0.61 (0.37-0.98)	0.0425643	0.746607	0.639844	20
	SRP14	0.164287	0.0810233	1.18 (1.01-1.38)	0.0425962	0.746607	0.670874	20
	CERKL	0.4152	0.204827	1.51 (1.01-2.26)	0.0426547	0.746607	0.348072	20
	TVP23B	0.153007	0.075482	1.17 (1.01-1.35)	0.0426562	0.746607	0.213653	20
	TBC1D8	-0.280405	0.138344	0.76 (0.58-0.99)	0.0426766	0.746607	0.0501829	20
	RP11-12J10.3	0.479821	0.236801	1.62 (1.02-2.57)	0.0427382	0.746607	0.393373	20
	ATG7	0.30576	0.150912	1.36 (1.01-1.82)	0.0427563	0.746607	0.520676	20
	NFE2L3	0.161245	0.079591	1.17 (1.01-1.37)	0.042773	0.746607	0.126967	20
	XPO4	-0.544675	0.268929	0.58 (0.34-0.98)	0.0428311	0.746607	0.98169	20
	NPIPA2	-0.302627	0.149461	0.74 (0.55-0.99)	0.0428894	0.746607	0.214083	20
	EFEMP2	-0.197106	0.0973656	0.82 (0.68-0.99)	0.0429299	0.746607	0.134972	20
	ZFAT	0.584521	0.288749	1.79 (1.02-3.16)	0.0429371	0.746607	0.103066	20
	CTC-429P9.3	0.245526	0.121311	1.28 (1.01-1.62)	0.0429768	0.746607	0.038678	20
	SMG7	-0.116226	0.0574455	0.89 (0.8-1)	0.0430489	0.746607	0.531838	20
	RPS23	-0.0997428	0.0492987	0.91 (0.82-1)	0.0430492	0.746607	0.828088	20
	TBXAS1	-0.267815	0.132372	0.77 (0.59-0.99)	0.0430523	0.746607	0.201582	20
	TRIM26	0.562446	0.278031	1.75 (1.02-3.03)	0.0430771	0.746607	0.0180406	20
	ABI1	0.558787	0.27625	1.75 (1.02-3)	0.0430979	0.746607	0.135854	20
	ZDHHC23	-1.60151	0.79184	0.2 (0.04-0.95)	0.0431231	0.746607	0.829977	14
	NBEA	0.986437	0.487986	2.68 (1.03-6.98)	0.0432336	0.74746	0.110264	15
	RP1-149A16.3	0.330154	0.163352	1.39 (1.01-1.92)	0.043268	0.74746	0.126745	20
	RAB11B	1.28432	0.636074	3.61 (1.04-12.57)	0.0434727	0.748725	0.0261997	20
	MLXIP	0.428219	0.212084	1.53 (1.01-2.33)	0.0434768	0.748725	0.143027	20
	MED31	0.268303	0.132887	1.31 (1.01-1.7)	0.0434849	0.748725	0.0949948	20
	DOCK6	-0.872808	0.432511	0.42 (0.18-0.98)	0.043591	0.749726	0.285051	20
	B4GALNT3	-0.159767	0.0792757	0.85 (0.73-1)	0.0438702	0.75253	0.873885	20
	HARBI1	-1.32075	0.655383	0.27 (0.07-0.96)	0.0438795	0.75253	0.273748	20
	PKNOX1	0.409044	0.203092	1.51 (1.01-2.24)	0.0440005	0.75253	0.137182	20
	PIM1	0.504755	0.250649	1.66 (1.01-2.71)	0.0440313	0.75253	0.243529	13
	MTDH	0.812559	0.403497	2.25 (1.02-4.97)	0.0440313	0.75253	0.702167	20
	PGBD4P1	0.160062	0.079487	1.17 (1-1.37)	0.0440428	0.75253	0.268977	20
	MRPL4	-0.422206	0.209769	0.66 (0.43-0.99)	0.0441441	0.753437	0.121	20
	CINP	0.4974	0.247399	1.64 (1.01-2.67)	0.044376	0.755548	0.514492	20
	FABP6	2.32451	1.15638	10.22 (1.06-98.59)	0.0444145	0.755548	0.0157216	13
	NCF1C	-0.165252	0.0822334	0.85 (0.72-1)	0.0444793	0.755548	0.521532	17
	NPL	-0.365453	0.181903	0.69 (0.49-0.99)	0.0445313	0.755548	0.431267	20
	ERI1	0.743409	0.370079	2.1 (1.02-4.34)	0.0445597	0.755548	0.448529	20
	WNT10A	1.7473	0.870373	5.74 (1.04-31.6)	0.0446932	0.755548	0.231867	19
	APBB2	0.261594	0.130396	1.3 (1.01-1.68)	0.0448399	0.755548	0.538288	20
	AC093159.1	0.385136	0.191983	1.47 (1.01-2.14)	0.0448466	0.755548	0.164906	20
	ZBTB1	1.42896	0.712469	4.17 (1.03-16.87)	0.0448943	0.755548	0.353617	20
	ATP5H	0.257851	0.128577	1.29 (1.01-1.67)	0.0449177	0.755548	0.58973	20
	RP11-107F6.3	-0.141812	0.0707328	0.87 (0.76-1)	0.0449736	0.755548	0.597773	20
	NCBP2-AS1	-0.323331	0.161326	0.72 (0.53-0.99)	0.0450476	0.755548	0.316673	20
	MRPL19	-0.25813	0.128799	0.77 (0.6-0.99)	0.045055	0.755548	0.490204	20
	FIBP	0.467415	0.233249	1.6 (1.01-2.52)	0.0450776	0.755548	0.017254	20
	KLF1	-1.44771	0.722731	0.24 (0.06-0.97)	0.0451649	0.755548	0.470079	19
	BEND3P3	-0.244066	0.121857	0.78 (0.62-0.99)	0.0451898	0.755548	0.0130797	20
	GLI1	1.07457	0.53655	2.93 (1.02-8.38)	0.0452048	0.755548	0.262721	20
	DCTN2	1.66875	0.833346	5.31 (1.04-27.17)	0.0452343	0.755548	0.186238	20
	RP1-228P16.1	-0.13323	0.0666058	0.88 (0.77-1)	0.0454697	0.758498	0.89395	20
	TRBV12-1	-0.262414	0.131225	0.77 (0.59-0.99)	0.0455291	0.758498	0.0425929	20
	NHLRC1	-0.934085	0.467164	0.39 (0.16-0.98)	0.0455564	0.758498	0.247806	20
	C14orf159	-0.231199	0.115693	0.79 (0.63-1)	0.0456746	0.758697	0.0279103	20
	SLC9B2	-1.00154	0.501359	0.37 (0.14-0.98)	0.0457544	0.758697	0.0792669	20
	SENP1	-0.626715	0.31377	0.53 (0.29-0.99)	0.045785	0.758697	0.977597	20
	PHF10	0.209347	0.10484	1.23 (1-1.51)	0.0458446	0.758697	0.31918	20
	MKLN1	1.63573	0.81937	5.13 (1.03-25.58)	0.0458978	0.758697	0.773712	15
	BRIP1	0.888927	0.445397	2.43 (1.02-5.82)	0.0459546	0.758697	0.455914	20
	LINC01088	0.463104	0.232043	1.59 (1.01-2.5)	0.0459594	0.758697	0.29782	12
	GALNT9	-0.485868	0.243501	0.62 (0.38-0.99)	0.0460052	0.758697	0.423143	20
	DUSP23	0.289705	0.145243	1.34 (1.01-1.78)	0.0460838	0.759193	0.278448	20
	RP1-18D14.7	-0.71847	0.360526	0.49 (0.24-0.99)	0.0462789	0.761605	0.0334792	20
	CD247	-0.303635	0.152462	0.74 (0.55-1)	0.0464205	0.76237	0.512485	20
	LIPT1	0.153572	0.0771181	1.17 (1-1.36)	0.0464382	0.76237	0.153513	20
	PSMG4	0.225067	0.113037	1.25 (1-1.56)	0.0464717	0.76237	0.417453	20
	NHP2L1	-0.323478	0.162582	0.72 (0.53-1)	0.0466319	0.763293	0.075013	20
	HRASLS	-0.426532	0.214517	0.65 (0.43-0.99)	0.0467744	0.763293	0.501794	20
	NUTM2A	-0.134783	0.0677927	0.87 (0.77-1)	0.0467939	0.763293	0.137473	20
	PTDSS1	1.80578	0.908496	6.08 (1.03-36.11)	0.0468493	0.763293	0.137763	20
	RP11-730K11.1	0.216269	0.108833	1.24 (1-1.54)	0.0469038	0.763293	0.612982	16
	CPNE9	0.888061	0.446903	2.43 (1.01-5.84)	0.0469063	0.763293	0.0828047	20
	CYBA	-0.211853	0.10665	0.81 (0.66-1)	0.0469857	0.763293	0.236415	20
	NUTM2D	0.174387	0.0878063	1.19 (1-1.41)	0.0470289	0.763293	0.876471	20
	WDR4	-0.314252	0.158249	0.73 (0.54-1)	0.0470537	0.763293	0.040711	20
	CLNS1A	-0.193735	0.0975805	0.82 (0.68-1)	0.0471014	0.763293	0.0996561	20
	DPCD	0.924164	0.465566	2.52 (1.01-6.28)	0.0471405	0.763293	0.159597	20
	RSL24D1	-0.319981	0.161229	0.73 (0.53-1)	0.0471845	0.763293	0.339184	20
	ZNF568	-1.0092	0.508565	0.36 (0.13-0.99)	0.0472115	0.763293	0.601131	20
	PDCD1	-0.391799	0.197506	0.68 (0.46-1)	0.0472861	0.763473	0.0154892	20
	RETSAT	0.124346	0.0627049	1.13 (1-1.28)	0.047363	0.763473	0.567806	20
	CTC-429P9.1	0.298698	0.150631	1.35 (1-1.81)	0.0473691	0.763473	0.262392	20
	NCAPH2	1.15534	0.582778	3.18 (1.01-9.95)	0.0474272	0.763622	0.62255	20
	CYB5B	-0.57795	0.291595	0.56 (0.32-0.99)	0.0474762	0.763624	0.651579	20
	RGS10	0.27148	0.137043	1.31 (1-1.72)	0.047593	0.764717	0.730209	20
	RP11-185E8.1	1.40942	0.712156	4.09 (1.01-16.53)	0.0478062	0.767353	0.575912	20
	CNST	-0.687226	0.347539	0.5 (0.25-0.99)	0.0479956	0.769068	0.53545	20
	ZNF80	0.31577	0.1597	1.37 (1-1.88)	0.0480114	0.769068	0.354101	20
	RP11-552D4.1	-0.31909	0.161464	0.73 (0.53-1)	0.0481289	0.77016	0.495741	20
	TEX101	0.356003	0.180239	1.43 (1-2.03)	0.0482486	0.770562	0.0737641	19
	NRIP1	-0.485518	0.245833	0.62 (0.38-1)	0.048269	0.770562	0.211327	20
	CYP4F22	-0.359681	0.182178	0.7 (0.49-1)	0.0483439	0.770562	0.0132232	20
	CMC1	0.37777	0.191584	1.46 (1-2.12)	0.0486301	0.770776	0.0847704	20
	OR10AD1	-0.305471	0.154921	0.74 (0.54-1)	0.0486335	0.770776	0.102567	20
	RP4-758J18.2	0.231308	0.11733	1.26 (1-1.59)	0.0486746	0.770776	0.362399	20
	SURF4	0.703674	0.356975	2.02 (1-4.07)	0.0486997	0.770776	0.666875	20
	ARHGEF39	-0.514048	0.260838	0.6 (0.36-1)	0.0487523	0.770776	0.717271	20
	FXYD7	-0.274792	0.139437	0.76 (0.58-1)	0.0487552	0.770776	0.750158	20
	SMG7-AS1	-0.528287	0.268081	0.59 (0.35-1)	0.0487668	0.770776	0.571214	20
	NTNG1	-0.335602	0.170325	0.71 (0.51-1)	0.0487966	0.770776	0.484897	20
	C14orf166	1.15964	0.588584	3.19 (1.01-10.11)	0.048813	0.770776	0.362167	15
	FAM13A-AS1	-0.237657	0.120652	0.79 (0.62-1)	0.0488637	0.770776	0.547235	20
	GNAL	1.3615	0.691523	3.9 (1.01-15.13)	0.0489716	0.770776	0.0212447	20
	SCCPDH	-0.238551	0.121228	0.79 (0.62-1)	0.049093	0.770776	0.100289	20
	LCP2	-0.431542	0.219333	0.65 (0.42-1)	0.0491233	0.770776	0.812947	14
	EOMES	0.569109	0.289336	1.77 (1-3.11)	0.049189	0.770776	0.0480714	20
	SNORA5C	0.987846	0.502225	2.69 (1-7.19)	0.04919	0.770776	0.662739	20
	PJA2	-0.175526	0.0892658	0.84 (0.7-1)	0.0492601	0.770776	0.71097	20
	ADCK2	-0.139196	0.0708018	0.87 (0.76-1)	0.0492986	0.770776	0.962215	20
	RP11-764K9.1	0.358646	0.182446	1.43 (1-2.05)	0.0493252	0.770776	0.971223	9
	S1PR1	-0.684837	0.348396	0.5 (0.25-1)	0.0493348	0.770776	0.452686	20
	CCDC127	-0.165192	0.0840436	0.85 (0.72-1)	0.0493506	0.770776	0.0955113	20
	RP11-168A11.4	-0.258855	0.131757	0.77 (0.6-1)	0.0494551	0.771075	0.287562	20
	ABI3	-1.36544	0.695099	0.26 (0.07-1)	0.0494852	0.771075	0.0807865	17
	ANKEF1	-0.405819	0.206618	0.67 (0.44-1)	0.0495177	0.771075	0.722539	20
	C5	-0.126587	0.0644787	0.88 (0.78-1)	0.049619	0.771884	0.123513	20
	FNDC5	1.28186	0.65335	3.6 (1-12.97)	0.0497648	0.772899	0.146521	18
	JADE1	-0.450505	0.229636	0.64 (0.41-1)	0.0497831	0.772899	0.497523	20
	SEC14L4	0.927537	0.472983	2.53 (1-6.39)	0.0498748	0.773128	0.325257	20
	PSMF1	-0.430442	0.219519	0.65 (0.42-1)	0.0498968	0.773128	0.788695	20
	* Only presented the association with P value < 0.05 and P for HEIDI test >0.01
	CI, confidence interval; FDR, false dicovery rate; HEIDI, heterogeneity in dependent instruments; SNP, single nucleotide polymorphsim; OR odds ratio

## Sheet: Table S5
	Table S5. Summary data-level Mendelian randomization analysis for association between gene encoded protein and SS in discovery stage
	Gene	Top SNP	Beta	SE	OR (95% CI)	P value	P value after FDR adjustment	P value (HEIDI test)	Number of SNPs used in HEIDI test
	HSPA1B	rs28414666	-6.02814	0.996382	2.41E-03(3.42E04-1.70E02)	1.44822e-09	3.58538e-07	0.0635431	20
	LY6G6D	rs557011	-5.85063	1.20174	2.88E-03(2.73E04-0.03)	1.12461e-06	0.000243619	0.019098	20
	PLAU	rs2227551	0.473971	0.0989216	1.61(1.32-1.95)	1.65642e-06	0.000318952	0.807936	20
	BTN3A1	rs149123117	-5.8231	1.23461	2.96E-03(2.63E04-0.03)	2.39892e-06	0.000377939	0.0231576	20
	SFTA2	rs547154	-2.56766	0.625262	0.08(0.02-0.26)	4.01641e-05	0.00580037	0.885011	20
	HSPA1L	rs550671	-1.17159	0.299656	0.31(0.17-0.56)	9.23786e-05	0.0123148	0.448289	20
	VARS1	rs550671	-1.29595	0.3335	0.27(0.14-0.53)	0.000101954	0.0126204	0.572581	20
	TNFAIP3	rs5029939	0.904043	0.235215	2.47(1.56-3.92)	0.000121301	0.0140143	0.712541	19
	JUND	rs10406080	-1.94114	0.557923	0.14(0.05-0.43)	0.00050286	0.0512621	0.0265909	20
	IDUA	rs4690326	0.211562	0.0615222	1.24(1.1-1.39)	0.00058433	0.056258	0.652806	20
	PSMB9	rs453821	-3.30117	1.01217	0.04(0.01-0.27)	0.0011083	0.101089	0.0795158	20
	CTSS	rs41271951	0.265331	0.0826096	1.3(1.11-1.53)	0.00131874	0.114269	0.188272	20
	AHSG	rs4686790	-0.255604	0.0800174	0.77(0.66-0.91)	0.00140141	0.11565	0.206091	20
	ELANE	rs10409474	0.297301	0.0956345	1.35(1.12-1.62)	0.00187901	0.148014	0.436317	19
	PSG9	rs2007528	0.514255	0.166816	1.67(1.21-2.32)	0.00205087	0.154529	0.280973	20
	MMP19	rs7296597	0.8953	0.292159	2.45(1.38-4.34)	0.00218085	0.155644	0.0193701	20
	BRD2	rs147168394	-3.35792	1.09982	0.03(4.03E-0.30)	0.00226455	0.155644	0.28535	20
	TCEA2	rs6011275	0.632904	0.208754	1.88(1.25-2.84)	0.00243086	0.156025	0.158584	20
	APLP2	rs73583419	0.77262	0.257942	2.17(1.31-3.59)	0.0027415	0.169679	0.161373	20
	POR	rs59882870	0.456279	0.153137	1.58(1.17-2.13)	0.00288677	0.172509	0.0938707	20
	IER3	rs41308311	-2.01943	0.686657	0.13(0.03-0.51)	0.00327194	0.189009	0.379638	16
	ANXA2	rs8033800	0.146562	0.0514046	1.16(1.05-1.28)	0.00435631	0.243532	0.096977	20
	HEXIM1	rs4792858	0.949322	0.343767	2.58(1.32-5.07)	0.00575313	0.311568	0.504235	20
	SERPINH1	rs514887	0.622621	0.226324	1.86(1.2-2.9)	0.00594114	0.312	0.157324	20
	IL7R	rs6451229	0.996366	0.36639	2.71(1.32-5.55)	0.00653981	0.325364	0.488735	20
	IL1RL1	rs11676124	0.105737	0.0389048	1.11(1.03-1.2)	0.00657112	0.325364	0.401738	20
	SCUBE3	rs3800403	-0.39466	0.147532	0.67(0.5-0.9)	0.00747134	0.359662	0.175217	20
	DUSP28	rs112548426	0.557752	0.209588	1.75(1.16-2.63)	0.00778668	0.362068	0.0349138	20
	HEXIM2	rs4792867	0.886743	0.334034	2.43(1.26-4.67)	0.00793916	0.362068	0.344294	20
	CD46	rs10746399	-0.304215	0.115901	0.74(0.59-0.93)	0.00867041	0.363569	0.979015	20
	EVA1C	rs34028712	1.09025	0.415815	2.98(1.32-6.72)	0.00874286	0.363569	0.0293248	20
	ALDH2	rs10849939	1.00442	0.383358	2.73(1.29-5.79)	0.00879176	0.363569	0.632307	20
	PTPRU	rs2179795	-0.549717	0.209872	0.58(0.38-0.87)	0.00881124	0.363569	0.978854	19
	PSG3	rs4324253	-0.129555	0.0505758	0.88(0.8-0.97)	0.0104189	0.414136	0.241526	20
	PRPSAP2	rs11078421	-1.29859	0.507574	0.27(0.1-0.74)	0.0105147	0.414136	0.710389	20
	LILRA5	rs651279	-0.195532	0.077108	0.82(0.71-0.96)	0.0112184	0.430712	0.657552	20
	CAPN2	rs150394890	-0.329215	0.130166	0.72(0.56-0.93)	0.0114326	0.430712	0.22482	20
	UXS1	rs4851931	0.532764	0.211566	1.7(1.13-2.58)	0.0117957	0.434937	0.227587	20
	LTA	rs147906938	-2.29686	0.916134	0.1(0.02-0.61)	0.0121719	0.439455	0.258028	20
	ANXA5	rs9995591	0.584517	0.234063	1.79(1.13-2.84)	0.0125155	0.442641	0.250169	20
	COL9A1	rs3806095	-1.07059	0.437345	0.34(0.15-0.81)	0.0143676	0.497981	0.0291027	20
	CCDC134	rs5996067	0.687903	0.282736	1.99(1.14-3.46)	0.0149735	0.508806	0.449482	20
	PSAP	rs1867981	0.242089	0.10031	1.27(1.05-1.55)	0.0158043	0.512163	0.617471	20
	KRT5	rs641615	-0.49927	0.207348	0.61(0.4-0.91)	0.0160454	0.512163	0.311992	20
	ALDH6A1	rs8013751	0.852433	0.354715	2.35(1.17-4.7)	0.0162545	0.512163	0.58994	20
	CACNA2D3	rs9878608	-0.302408	0.126601	0.74(0.58-0.95)	0.0169095	0.52329	0.257687	20
	SERPINE2	rs13412535	0.100945	0.0426111	1.11(1.02-1.2)	0.0178375	0.524722	0.554094	20
	IL1RN	rs55709272	-0.389168	0.165058	0.68(0.49-0.94)	0.0183853	0.524722	0.0702418	20
	LCT	rs12469551	0.0812433	0.0345951	1.08(1.01-1.16)	0.0188542	0.524722	0.212562	20
	SMAP1	rs2842061	-0.211778	0.0902634	0.81(0.68-0.97)	0.0189645	0.524722	0.96895	20
	FGL1	rs2073562	-0.131651	0.0561314	0.88(0.79-0.98)	0.0190064	0.524722	0.740599	20
	IGFBP5	rs7598172	-1.37667	0.587304	0.25(0.08-0.8)	0.0190753	0.524722	0.100532	20
	ITPKA	rs316617	0.922841	0.408621	2.52(1.13-5.61)	0.0239192	0.612787	0.46541	20
	FGF23	rs6489536	-1.34507	0.596057	0.26(0.08-0.84)	0.0240318	0.612787	0.24565	14
	PLG	rs11751347	0.293649	0.131133	1.34(1.04-1.73)	0.0251352	0.612787	0.151796	20
	LILRB5	rs12975366	0.0555253	0.0248512	1.06(1.01-1.11)	0.0254627	0.612787	0.542481	20
	MAN1A2	rs56074703	0.329475	0.14775	1.39(1.04-1.86)	0.0257502	0.612787	0.531382	20
	EFNA3	rs67333363	2.54495	1.1452	12.74(1.35-120.25)	0.0262644	0.612787	0.0290763	20
	ACY1	rs148804382	0.468091	0.211065	1.6(1.06-2.42)	0.0265714	0.612787	0.128029	7
	GALP	rs139011716	1.04523	0.471454	2.84(1.13-7.17)	0.0266204	0.612787	0.535232	3
	PIP4K2A	rs11013176	-0.574378	0.259858	0.56(0.34-0.94)	0.0270805	0.612787	0.2512	20
	GSTO1	rs45596840	-0.0817891	0.037097	0.92(0.86-0.99)	0.0274726	0.612787	0.11609	20
	GAS1	rs4878043	0.732429	0.332485	2.08(1.08-3.99)	0.0276024	0.612787	0.291712	20
	EDAR	rs141332418	0.208392	0.0949473	1.23(1.02-1.48)	0.0281769	0.612787	0.152881	20
	PRDX1	rs115822551	-0.415729	0.189646	0.66(0.46-0.96)	0.0283704	0.612787	0.553999	7
	FBLN1	rs1040402	0.411478	0.188173	1.51(1.04-2.18)	0.028764	0.612787	0.303621	20
	CYRIB	rs6470800	-1.2994	0.595488	0.27(0.08-0.88)	0.0291039	0.612787	0.733938	20
	VWA2	rs34668207	-0.375899	0.172319	0.69(0.49-0.96)	0.029153	0.612787	0.0574114	20
	SCARA5	rs2685416	0.2399	0.110191	1.27(1.02-1.58)	0.0294716	0.612787	0.0884933	20
	FSTL3	rs7250835	0.816723	0.375671	2.26(1.08-4.73)	0.0297023	0.612787	0.24029	19
	GMPR2	rs34354104	0.280862	0.130162	1.32(1.03-1.71)	0.0309446	0.618776	0.146519	20
	PTK7	rs3828755	0.727202	0.337209	2.07(1.07-4.01)	0.0310424	0.618776	0.77447	20
	DNAJC30	rs11544049	-0.456945	0.211995	0.63(0.42-0.96)	0.0311265	0.618776	0.450784	20
	PRSS8	rs72793373	-0.77142	0.359012	0.46(0.23-0.93)	0.0316556	0.618776	0.257453	15
	LGALS9	rs9896601	0.515197	0.23994	1.67(1.05-2.68)	0.0317779	0.618776	0.508679	20
	FKBP2	rs4672	1.41656	0.668294	4.12(1.11-15.28)	0.0340346	0.637231	0.554661	14
	PSG5	rs9749307	-0.150181	0.0708708	0.86(0.75-0.99)	0.0340831	0.637231	0.499142	20
	FN1	rs1250258	0.45218	0.213519	1.57(1.03-2.39)	0.0341965	0.637231	0.0586544	20
	AKR1B1	rs75627053	-0.700588	0.331616	0.5(0.26-0.95)	0.0346307	0.638458	0.618571	15
	SARS2	rs7508539	-0.57056	0.271007	0.57(0.33-0.96)	0.0352625	0.640443	0.741026	20
	PROK2	rs7634474	-0.105962	0.0503893	0.9(0.81-0.99)	0.0354775	0.640443	0.583951	20
	UROD	rs12749939	0.243368	0.116739	1.28(1.01-1.6)	0.0370941	0.645521	0.298863	20
	FAHD1	rs4644862	-0.302508	0.146821	0.74(0.55-0.99)	0.0393618	0.645521	0.417789	20
	NFKB1	rs230539	0.925335	0.449127	2.52(1.05-6.08)	0.03937	0.645521	0.799924	20
	MAN2B2	rs11943337	-0.0744854	0.0361657	0.93(0.86-1)	0.0394411	0.645521	0.394153	20
	INHBB	rs17050272	-0.16612	0.0807221	0.85(0.72-0.99)	0.0395971	0.645521	0.403868	20
	ASPH	rs112800350	0.643432	0.312665	1.9(1.03-3.51)	0.0396002	0.645521	0.33336	20
	PDGFD	rs7950273	0.167314	0.0821581	1.18(1.01-1.39)	0.0417013	0.645521	0.572246	20
	MTRF1L	rs2038332	0.360004	0.177004	1.43(1.01-2.03)	0.0419641	0.645521	0.19616	20
	RAP1GDS1	rs10516428	1.25505	0.617305	3.51(1.05-11.76)	0.0420417	0.645521	0.191031	20
	GGPS1	rs7534175	0.717486	0.353774	2.05(1.02-4.1)	0.0425509	0.645521	0.167217	20
	NID2	rs2516600	0.11387	0.056157	1.12(1-1.25)	0.0425901	0.645521	0.207404	20
	QPCTL	rs117220573	0.173077	0.0855944	1.19(1.01-1.41)	0.0431706	0.645521	0.107947	3
	CCL14	rs7222922	0.110235	0.0545419	1.12(1-1.24)	0.0432691	0.645521	0.0137089	20
	CD200R1	rs62263730	-0.517675	0.256535	0.6(0.36-0.99)	0.0435962	0.645521	0.699682	20
	TYRO3	rs2588323	0.562563	0.278952	1.76(1.02-3.03)	0.0437264	0.645521	0.333692	20
	SPART	rs41306019	1.19314	0.593585	3.3(1.03-10.55)	0.044426	0.645521	0.519001	8
	SIRPB1	rs12480515	0.0704411	0.0350676	1.07(1-1.15)	0.0445662	0.645521	0.140433	20
	ARHGAP45	rs7251797	-0.452698	0.225804	0.64(0.41-0.99)	0.0449816	0.645521	0.542462	20
	MIF	rs669608	-0.864744	0.434545	0.42(0.18-0.99)	0.0465907	0.645521	0.647161	20
	GXYLT1	rs147314383	0.240694	0.121592	1.27(1-1.61)	0.0477584	0.645521	0.516325	14
	AMY1A	rs79456674	0.119861	0.0606371	1.13(1-1.27)	0.048077	0.645521	0.652034	20
	ALDH3A1	rs4646787	-0.453845	0.230079	0.64(0.4-1)	0.0485453	0.645521	0.386582	20
	LGR4	rs2472628	0.55265	0.280885	1.74(1-3.01)	0.0491218	0.645521	0.821651	20
	FCRL1	rs4971154	0.143469	0.0730023	1.15(1-1.33)	0.0493839	0.645521	0.974696	20
	SCIN	rs7799976	-0.631528	0.321747	0.53(0.28-1)	0.0496688	0.645521	0.960809	20
	SIGLEC9	rs2075803	0.0445769	0.0227254	1.05(1-1.09)	0.0498156	0.645521	0.397655	20
	FSTL4	rs17683306	1.04844	0.534574	2.85(1-8.14)	0.0498482	0.645521	0.142152	5
	* Only presented the association with P value < 0.05 and P for HEIDI test >0.01
	CI, confidence interval; FDR, false dicovery rate; HEIDI, heterogeneity in dependent instruments; SNP, single nucleotide polymorphsim; OR odds ratio

## Sheet: Table S6
	Table S6. Summary data-level Mendelian randomization analysis for association between gene encoded protein and SS in replicated stage
	Gene	Top SNP	Beta	SE	OR (95% CI)	P value	P value after FDR adjustment	P value (HEIDI test)	Number of SNPs used in HEIDI test
	BTN3A1	rs149123117	-4.90546	1.25617	0.01 (6.31E04-0.09)	9.41937e-05	0.0355428	0.175469	20
	MTRF1L	rs2038332	0.813857	0.241268	2.26 (1.41-3.62)	0.000742875	0.214567	0.358997	20
	F10	rs547138	-0.796753	0.245477	0.45 (0.28-0.73)	0.0011715	0.253777	0.222566	19
	PSAP	rs1867981	0.436744	0.139959	1.55 (1.18-2.04)	0.00180544	0.347648	0.68865	20
	GSTO1	rs45596840	-0.152274	0.0503641	0.86 (0.78-0.95)	0.00249892	0.423189	0.263111	20
	RGMA	rs11074135	-0.658424	0.219362	0.52 (0.34-0.8)	0.00268614	0.423189	0.905351	20
	TYRO3	rs2588323	1.15642	0.391836	3.18 (1.47-6.85)	0.00316443	0.430399	0.89921	20
	IDUA	rs4690326	0.237712	0.0807148	1.27 (1.08-1.49)	0.00322862	0.430399	0.663463	20
	SIRPB1	rs12480515	0.130734	0.0453323	1.14 (1.04-1.25)	0.00392784	0.48621	0.0577807	20
	PTPRS	rs55763631	1.17078	0.417618	3.22 (1.42-7.31)	0.0050556	0.546312	0.345413	20
	EDIL3	rs10434639	-1.78091	0.636407	0.17 (0.05-0.59)	0.005136	0.546312	0.480401	20
	BMP7	rs6123685	2.08439	0.748539	8.04 (1.85-34.87)	0.00535909	0.546312	0.0852117	17
	RRM2B	rs1037699	0.753581	0.277504	2.12 (1.23-3.66)	0.00661619	0.582526	0.0995327	20
	MBL2	rs7899547	-0.115801	0.0426623	0.89 (0.82-0.97)	0.00664025	0.582526	0.983698	20
	ADH4	rs2602844	0.977591	0.360698	2.66 (1.31-5.39)	0.00672275	0.582526	0.677411	20
	THBS2	rs73041853	-1.48418	0.561965	0.23 (0.08-0.68)	0.00826475	0.607235	0.400232	20
	GP1BA	rs72835078	-0.644322	0.244254	0.53 (0.33-0.85)	0.00834164	0.607235	0.380021	20
	REG3G	rs369967	-0.197778	0.0757881	0.82 (0.71-0.95)	0.00906445	0.607235	0.214655	20
	NCR1	rs2278428	-0.318069	0.122405	0.73 (0.57-0.92)	0.00936341	0.607235	0.206791	20
	HTN3	rs115000417	-0.805882	0.31221	0.45 (0.24-0.82)	0.00984519	0.607235	0.179387	15
	MDH1	rs9749862	1.62649	0.6342	5.09 (1.47-17.63)	0.0103285	0.607235	0.823503	20
	RAB1A	rs2422441	1.80725	0.712558	6.09 (1.51-24.63)	0.0112036	0.607235	0.671656	16
	BRD2	rs147168394	-4.65407	1.83738	0.01 (0-0.35)	0.0113094	0.607235	0.2244	20
	DPEP1	rs258341	0.191846	0.0766155	1.21 (1.04-1.41)	0.0122794	0.607235	0.562	20
	STARD5	rs11634869	0.554824	0.222963	1.74 (1.13-2.7)	0.0128316	0.607235	0.0731938	20
	GLIPR2	rs4878643	0.384309	0.154525	1.47 (1.08-1.99)	0.0128814	0.607235	0.43614	20
	KYNU	rs12477146	0.246455	0.0991486	1.28 (1.05-1.55)	0.0129294	0.607235	0.881858	20
	ANXA7	rs79083576	-0.83933	0.341126	0.43 (0.22-0.84)	0.0138756	0.607235	0.480902	10
	LRRC32	rs1320646	1.60029	0.655121	4.95 (1.37-17.89)	0.0145763	0.607235	0.803544	13
	MRC2	rs146385050	0.609613	0.252569	1.84 (1.12-3.02)	0.0157938	0.607235	0.0376458	20
	ATF6	rs10918270	-2.02637	0.846188	0.13 (0.03-0.69)	0.0166338	0.607235	0.157255	19
	PNLIPRP2	rs7910135	0.0876812	0.0366925	1.09 (1.02-1.17)	0.0168657	0.607235	0.317646	20
	ANXA2	rs8033800	0.168525	0.0706578	1.18 (1.03-1.36)	0.0170748	0.607235	0.0890088	20
	IGLON5	rs148108087	-0.977539	0.410231	0.38 (0.17-0.84)	0.017177	0.607235	0.596817	20
	FRZB	rs288326	0.321555	0.13509	1.38 (1.06-1.8)	0.0172983	0.607235	0.031408	20
	ENTPD6	rs6050446	0.858689	0.361843	2.36 (1.16-4.8)	0.0176395	0.607235	0.0521637	20
	PRXL2A	rs10887871	-0.97306	0.411386	0.38 (0.17-0.85)	0.0180145	0.607235	0.256462	20
	GAS1	rs4878043	1.05813	0.447841	2.88 (1.2-6.93)	0.0181412	0.607235	0.063563	20
	MDGA1	rs9349050	-0.0806726	0.0341978	0.92 (0.86-0.99)	0.0183242	0.607235	0.50861	20
	LOXL3	rs17010021	0.712894	0.302573	2.04 (1.13-3.69)	0.0184676	0.607235	0.0836406	20
	AP2A2	rs7482118	1.52827	0.648893	4.61 (1.29-16.45)	0.0185128	0.607235	0.080783	15
	GSR	rs4733505	0.851327	0.361575	2.34 (1.15-4.76)	0.0185477	0.607235	0.049119	20
	CST2	rs4528835	0.184604	0.0788366	1.2 (1.03-1.4)	0.019201	0.607235	0.535478	20
	CST1	rs4528835	0.182113	0.0777745	1.2 (1.03-1.4)	0.019204	0.607235	0.836214	20
	ANG	rs28535078	0.218048	0.0931607	1.24 (1.04-1.49)	0.019255	0.607235	0.317215	20
	PDE4A	rs370630099	0.688073	0.294125	1.99 (1.12-3.54)	0.019315	0.607235	0.0174331	14
	FN1	rs1250258	0.670019	0.288707	1.95 (1.11-3.44)	0.0202999	0.607235	0.177896	20
	NAAA	rs10518142	-0.148827	0.0642722	0.86 (0.76-0.98)	0.0205813	0.607235	0.715553	20
	HSPA1L	rs550671	-0.751482	0.324715	0.47 (0.25-0.89)	0.0206523	0.607235	0.0916981	20
	VARS1	rs550671	-0.831246	0.359956	0.44 (0.22-0.88)	0.0209271	0.607235	0.083671	20
	METAP1	rs7676259	-1.40458	0.610042	0.25 (0.07-0.81)	0.0213108	0.607235	0.834365	20
	RHOC	rs10745330	0.845691	0.369284	2.33 (1.13-4.8)	0.0220166	0.607235	0.548025	20
	F2	rs3136516	-0.814222	0.356316	0.44 (0.22-0.89)	0.0223062	0.607235	0.670845	20
	VOPP1	rs117042408	1.13953	0.498758	3.13 (1.18-8.31)	0.0223288	0.607235	0.843607	19
	ADGRE2	rs67023356	-0.27033	0.119096	0.76 (0.6-0.96)	0.0232164	0.607235	0.788678	17
	IL12B	rs4244437	-0.237408	0.104722	0.79 (0.64-0.97)	0.0233885	0.607235	0.0392494	20
	CCDC134	rs5996067	0.83237	0.368086	2.3 (1.12-4.73)	0.0237379	0.607235	0.317193	20
	NPTX2	rs13308423	-1.28307	0.567882	0.28 (0.09-0.84)	0.0238592	0.607235	0.0104242	20
	GLRX3	rs12248841	-1.10746	0.490523	0.33 (0.13-0.86)	0.0239636	0.607235	0.327994	20
	GFRAL	rs72988065	0.650831	0.288363	1.92 (1.09-3.37)	0.0240089	0.607235	0.660915	16
	MGAT2	rs7519	-0.679389	0.301375	0.51 (0.28-0.92)	0.0241773	0.607235	0.534479	20
	PKP2	rs9919823	-0.890123	0.399723	0.41 (0.19-0.9)	0.0259574	0.64263	0.491308	18
	CRELD1	rs4234585	0.110567	0.0503354	1.12 (1.01-1.23)	0.0280484	0.662674	0.703515	20
	SORD	rs72722045	0.445498	0.203143	1.56 (1.05-2.32)	0.0283057	0.662674	0.374869	20
	TIMD4	rs4704826	0.35596	0.162348	1.43 (1.04-1.96)	0.0283377	0.662674	0.606632	20
	FBLN5	rs2430349	1.09178	0.498477	2.98 (1.12-7.92)	0.0285081	0.662674	0.0910163	20
	NAP1L4	rs737872	-0.562714	0.25749	0.57 (0.34-0.94)	0.0288609	0.662674	0.324555	20
	HP	rs217184	-0.131316	0.060266	0.88 (0.78-0.99)	0.0293363	0.662674	0.0725144	20
	CHMP3	rs2367554	1.58491	0.740971	4.88 (1.14-20.85)	0.0324391	0.709891	0.361427	20
	HSPA1B	rs72848261	-2.85473	1.33547	0.06 (0-0.79)	0.0325477	0.709891	0.0359654	20
	PTGES2	rs13283456	-1.26456	0.59263	0.28 (0.09-0.9)	0.032859	0.709891	0.360755	7
	CTSS	rs41271951	0.230606	0.108271	1.26 (1.02-1.56)	0.0331801	0.709891	0.578322	20
	FCRL6	rs11585836	-0.675835	0.318428	0.51 (0.27-0.95)	0.0338031	0.714399	0.160721	19
	KIAA1549L	rs2753408	-0.239975	0.113625	0.79 (0.63-0.98)	0.0346876	0.721948	0.130689	20
	SPINK6	rs12186491	-0.117884	0.0559109	0.89 (0.8-0.99)	0.0349934	0.721948	0.0893976	19
	NCF1	rs12154789	-0.336505	0.160431	0.71 (0.52-0.98)	0.035949	0.724607	0.64688	20
	PSMB9	rs3891366	-3.30556	1.57776	0.04 (0-0.81)	0.0361626	0.724607	0.0613726	20
	NMB	rs11633788	-0.611983	0.292661	0.54 (0.31-0.96)	0.0365195	0.724607	0.0460928	20
	MAPK3	rs6565175	-0.320818	0.154333	0.73 (0.54-0.98)	0.037642	0.724607	0.0258636	20
	RPE	rs2723211	-1.01321	0.48773	0.36 (0.14-0.94)	0.0377647	0.724607	0.663532	20
	GALP	rs139011716	1.47028	0.708638	4.35 (1.08-17.45)	0.0380056	0.724607	0.696053	3
	IER3	rs41308311	-1.75494	0.849755	0.17 (0.03-0.91)	0.0389013	0.724607	0.0445878	16
	KRT1	rs147540582	-2.44481	1.18444	0.09 (0.01-0.88)	0.0390085	0.724607	0.0464286	20
	INSL5	rs11208960	-1.53833	0.746534	0.21 (0.05-0.93)	0.0393387	0.724607	0.869961	20
	BDH2	rs2711897	0.379602	0.1852	1.46 (1.02-2.1)	0.0403953	0.724607	0.0384689	20
	EPHB2	rs6687487	-0.2363	0.115337	0.79 (0.63-0.99)	0.0404836	0.724607	0.588303	19
	ICAM1	rs5498	-0.064918	0.0317581	0.94 (0.88-1)	0.0409397	0.724607	0.0580092	20
	ELANE	rs10409474	0.244166	0.119518	1.28 (1.01-1.61)	0.0410609	0.724607	0.390959	19
	USP15	rs73136831	1.01351	0.498799	2.76 (1.04-7.32)	0.0421628	0.724607	0.0143811	20
	INPP5B	rs139477416	-0.449623	0.222277	0.64 (0.41-0.99)	0.0430939	0.724607	0.0347807	20
	MMP1	rs534191	0.175358	0.0867892	1.19 (1.01-1.41)	0.0433315	0.724607	0.380804	20
	TFF1	rs3761376	-0.229189	0.113761	0.8 (0.64-0.99)	0.0439406	0.724607	0.0258593	20
	NCR3	rs6922431	0.681176	0.338328	1.98 (1.02-3.84)	0.0440765	0.724607	0.303227	20
	ABHD10	rs13091880	-1.64865	0.820094	0.19 (0.04-0.96)	0.0443976	0.724607	0.599523	20
	RIPK2	rs160438	1.22038	0.608578	3.39 (1.03-11.17)	0.0449314	0.724607	0.649894	20
	PDCD6	rs34511054	-0.869778	0.434059	0.42 (0.18-0.98)	0.0450891	0.724607	0.245359	20
	PIP4K2A	rs11013176	-0.648475	0.324357	0.52 (0.28-0.99)	0.04558	0.724607	0.1319	20
	IL10RB	rs4455239	1.08511	0.545008	2.96 (1.02-8.61)	0.046482	0.724607	0.860985	9
	MXRA7	rs7219390	0.256068	0.128942	1.29 (1-1.66)	0.0470422	0.724607	0.67392	20
	CHMP2B	rs300996	-0.299297	0.150831	0.74 (0.55-1)	0.0472202	0.724607	0.762988	20
	APOB	rs563290	1.2151	0.614054	3.37 (1.01-11.23)	0.0478361	0.724607	0.583238	20
	CYRIB	rs6470800	-1.55193	0.784705	0.21 (0.05-0.99)	0.0479591	0.724607	0.802292	20
	SH3BP2	rs7695151	0.276198	0.140112	1.32 (1-1.73)	0.0486933	0.724607	0.791097	20
	C1RL	rs11064432	0.495733	0.252045	1.64 (1-2.69)	0.049201	0.724607	0.986617	4
	GIP	rs7209449	1.69643	0.862855	5.45 (1.01-29.6)	0.0492912	0.724607	0.373652	19
	NPW	rs12921264	-0.177258	0.0903414	0.84 (0.7-1)	0.0497527	0.724607	0.0574652	20
	* Only presented the association with P value < 0.05 and P for HEIDI test >0.01
	CI, confidence interval; FDR, false dicovery rate; HEIDI, heterogeneity in dependent instruments; SNP, single nucleotide polymorphsim; OR odds ratio

## Sheet: Table S7
	Table S7. Association between methylation and expression, expression and protein abundance of candidate gene
	Gene	Association	Probe	Beta	SE	P value	PPH4
	BTN3A1	mQTL → pQTL	cg22068371	0.183987	0.059489	0.001983	0.727678
	PLAU	mQTL → eQTL	cg04939496	0.545747	0.045371	2.52e-33	0.999943
		eQTL → pQTL	-	1.20765	0.058378	4.57e-95	<0.01
	PPH4, posterior probability of H4; QTL, quantitative trait loci
